# Supplementary material for: An in vivo gene amplification system for high level expression in Saccharomyces cerevisiae
Source: Nat Commun. 2022 May 24;13:2895. doi: 10.1038/s41467-022-30529-8 (PMC9130285; doi:10.1038/s41467-022-30529-8)
Supplement: Supplementary file 4 — Supplementary Data 1 [file 41467_2022_30529_MOESM4_ESM.xlsx]

## Sheet: d1
Proteomics data for SDS-PAGE (sodium dodecyl sulphatepolyacrylamide gel electrophoresis) band d1 in Figure 6
Checked	Protein FDR Confidence: Combined	Master	Accession	Description	Exp. q-value: Combined	Sum PEP Score	Coverage [%]	# Peptides	# PSMs	# Unique Peptides	# AAs	MW [kDa]	calc. pI	Score Sequest HT: Sequest HT	# Peptides (by Search Engine): Sequest HT	# Protein Groups	Abundance
FALSE	High	Master Protein	YAL005C	SSA1	0	308.491	67	48	989	15	642	69.6	5.11	2852.34	48	1	2.04009e+10
FALSE	High	Master Protein	YER103W	SSA4	0	209.757	64	40	500	21	642	69.6	5.14	1212.89	40	1	4.02318e+09
FALSE	High	Master Protein	YMR186W	HSC82	0	123.346	36	29	444	8	705	80.9	4.83	828.1	29	1	3.08084e+09
FALSE	High	Master Protein	YOR027W	STI1	0	129.264	52	29	314	29	589	66.2	5.59	819.91	29	1	1.82046e+09
FALSE	High	Master Protein	YLL024C	SSA2	0	257.664	64	44	826	9	639	69.4	5.06	2194.89	44	1	1.16625e+09
FALSE	High	Master Protein	YJR045C	SSC1	0	89.848	36	22	218	16	654	70.6	5.59	454.22	22	1	1.16043e+09
FALSE	High	Master Protein	YLL026W	HSP104	0	141.142	36	33	230	33	908	102	5.45	502.89	33	1	1.04227e+09
FALSE	High	Master Protein	YPR074C	TKL1	0	94.902	35	19	220	19	680	73.8	7.01	472.02	19	1	1.01151e+09
FALSE	High	Master Protein	YPL240C	HSP82	0	118.146	38	28	440	7	709	81.4	4.91	852.53	28	1	6.58956e+08
FALSE	High	Master Protein	YPL106C	SSE1	0	84.32	34	19	85	17	693	77.3	5.22	221.8	19	1	4.31112e+08
FALSE	High	Master Protein	YIL125W	KGD1	0	115.104	28	20	134	20	1014	114.3	7.21	307.82	20	1	4.00785e+08
FALSE	High	Master Protein	YJL034W	KAR2	0	70.618	35	21	91	19	682	74.4	4.93	180.15	21	1	3.0747e+08
FALSE	High	Master Protein	YBR019C	GAL10	0	62.125	28	18	101	18	699	78.1	5.97	213.63	18	1	2.3973e+08
FALSE	High	Master Protein	YNL209W	SSB2	0	64	33	14	52	2	613	66.6	5.49	108.6	14	1	2.23196e+08
FALSE	High	Master Protein	YLR304C	ACO1	0	61.74	29	17	75	17	778	85.3	8.07	112.47	17	1	2.07669e+08
FALSE	High	Master Protein	YDR258C	HSP78	0	53.237	26	15	54	15	811	91.3	8.05	75.89	15	1	2.00481e+08
FALSE	High	Master Protein	YGR240C	PFK1	0	66.927	22	18	52	17	987	107.9	6.39	112.92	18	1	1.97781e+08
FALSE	High	Master Protein	YPL231W	FAS2	0	80.422	16	24	94	24	1887	206.8	5.44	136.74	24	1	1.9295e+08
FALSE	High	Master Protein	YKL182W	FAS1	0	80.462	15	21	69	21	2051	228.5	5.92	109.48	21	1	1.79381e+08
FALSE	High	Master Protein	YML035C	AMD1	0	8.83	3	2	8	2	810	93.2	6.61	12.82	2	1	1.76727e+08
FALSE	High	Master Protein	HPV16L1	HPV16L1	0	20.79	20	7	22	7	489	54.6	7.06	22.92	7	1	1.76188e+08
FALSE	High	Master Protein	YLR259C	HSP60	0	48.374	24	11	37	11	572	60.7	5.31	79.31	11	1	1.67319e+08
FALSE	High	Master Protein	YDR037W	KRS1	0	49.271	24	12	68	12	591	67.9	6.13	147.72	12	1	1.64458e+08
FALSE	High	Master Protein	YMR120C	ADE17	0	45.581	25	10	38	7	592	65.2	6.55	77.29	10	1	1.56254e+08
FALSE	High	Master Protein	YBR169C	SSE2	0	16.782	12	6	22	4	693	77.6	5.63	33.86	6	1	1.54974e+08
FALSE	High	Master Protein	YLL018C	DPS1	0	39.658	23	11	54	11	557	63.5	6.58	68.23	11	1	1.39641e+08
FALSE	High	Master Protein	YOR133W	EFT1	0	34.384	18	13	57	13	842	93.2	6.32	87.09	13	1	1.36979e+08
FALSE	High	Master Protein	YGR204W	ADE3	0	35.305	13	10	16	10	946	102.1	6.84	30.57	10	1	1.26556e+08
FALSE	High	Master Protein	YCL043C	PDI1	0	40.62	25	11	24	11	522	58.2	4.53	51.52	11	1	1.09466e+08
FALSE	High	Master Protein	YGR061C	ADE6	0	45.517	14	13	48	13	1358	148.8	5.27	67.7	13	1	1.04881e+08
FALSE	High	Master Protein	YKL148C	SDH1	0	27.183	17	7	43	7	640	70.2	7.5	71.57	7	1	1.02489e+08
FALSE	High	Master Protein	YBL076C	ILS1	0	29.434	10	10	50	10	1072	122.9	6.06	62.69	10	1	1.01996e+08
FALSE	High	Master Protein	YER165W	PAB1	0	43.171	23	10	46	10	577	64.3	5.97	93.72	10	1	9.96921e+07
FALSE	High	Master Protein	YOR168W	GLN4	0	28.082	14	10	36	10	809	93.1	8.41	45.24	10	1	9.47882e+07
FALSE	High	Master Protein	YPL160W	CDC60	0	21.495	8	6	23	6	1090	124.1	5.85	34.51	6	1	9.04228e+07
FALSE	High	Master Protein	YDL126C	CDC48	0	13.265	7	4	17	4	835	91.9	4.94	28.59	4	1	8.64843e+07
FALSE	High	Master Protein	YGL062W	PYC1	0	37.109	14	11	46	3	1178	130	6.23	77.01	11	1	7.08214e+07
FALSE	High	Master Protein	YCL057W	PRD1	0	27.852	11	6	21	6	712	81.9	5.8	34.97	6	1	6.94806e+07
FALSE	High	Master Protein	YDL215C	GDH2	0	3.247	1	1	1	1	1092	124.3	5.73	2.11	1	1	6.2023e+07
FALSE	High	Master Protein	YBL099W	ATP1	0	8.911	3	2	12	2	545	58.6	9.04	21.36	2	1	5.97878e+07
FALSE	High	Master Protein Candidate	YGL008C	PMA1	0	10.069	4	4	17	4	918	99.6	5.11	9.7	4	1	5.87327e+07
FALSE	High	Master Protein	YPR080W	TEF1	0	13.507	9	3	15	3	458	50	9.04	22.7	3	1	5.72003e+07
FALSE	High	Master Protein	YNL247W	YNL247W	0	30.508	15	9	21	9	767	87.5	6.86	43.79	9	1	5.37371e+07
FALSE	High	Master Protein	YGL245W	GUS1	0	22.816	16	9	17	9	708	80.8	7.53	19.73	9	1	5.22746e+07
FALSE	High	Master Protein	YEL011W	GLC3	0	33.482	18	10	26	10	704	81.1	6.16	33.46	10	1	5.1491e+07
FALSE	High	Master Protein	YBR121C	GRS1	0	17.055	9	4	8	4	667	75.3	5.88	13.57	4	1	4.94237e+07
FALSE	High	Master Protein	YIL155C	GUT2	0	6.063	4	3	4	3	649	72.3	7.9	3.55	3	1	4.86512e+07
FALSE	High	Master Protein	YLR249W	YEF3	0	13.656	7	5	8	5	1044	115.9	6.05	13.68	5	1	4.77985e+07
FALSE	High	Master Protein	YPR160W	GPH1	0	39.432	14	9	31	9	902	103.2	5.62	44.53	9	1	4.68018e+07
FALSE	High	Master Protein	YNL121C	TOM70	0	22.755	17	8	19	8	617	70.1	5.35	24.01	8	1	4.44324e+07
FALSE	High	Master Protein	YDR341C	YDR341C	0	7.165	6	3	5	3	607	69.5	6.79	9.75	3	1	4.07904e+07
FALSE	High	Master Protein	YKL157W	APE2	0	27.099	11	6	14	6	952	107.7	8.03	34.03	6	1	3.87892e+07
FALSE	High	Master Protein	YIL078W	THS1	0	10.177	6	4	6	4	734	84.5	7.03	13.97	4	1	3.83017e+07
FALSE	High	Master Protein	YOR310C	NOP58	0	6.941	9	3	3	3	511	56.9	8.94	1.73	3	1	3.80752e+07
FALSE	High	Master Protein	YPR010C	RPA135	0	11.39	6	3	3	3	1203	135.7	7.65	6.61	3	1	3.7786e+07
FALSE	High	Master Protein	YMR092C	AIP1	0	20.416	12	4	19	4	615	67.3	5.59	43.47	4	1	3.68108e+07
FALSE	High	Master Protein	YGR094W	VAS1	0	8.16	4	4	6	4	1104	125.7	6.96	5.31	4	1	3.35357e+07
FALSE	High	Master Protein	YOR151C	RPB2	0	14.555	4	4	7	4	1224	138.7	6.52	14.58	4	1	3.31119e+07
FALSE	High	Master Protein	YAL038W	CDC19	0	7.36	6	3	5	3	500	54.5	7.68	7.21	3	1	3.30313e+07
FALSE	High	Master Protein	YML042W	CAT2	0	24.061	16	8	13	8	670	77.2	8.22	26.23	8	1	3.18009e+07
FALSE	High	Master Protein	YAL054C	ACS1	0	7.553	6	3	6	3	713	79.1	6.62	6.21	3	1	3.16043e+07
FALSE	High	Master Protein	YDR342C	HXT7	0	3.487	3	1	8	1	570	62.7	7.75	9.55	1	1	3.03216e+07
FALSE	High	Master Protein	YPL104W	MSD1	0	3.577	4	2	2	2	658	75.4	8.72	0	2	1	2.9634e+07
FALSE	High	Master Protein	YER091C	MET6	0	26.838	11	7	22	7	767	85.8	6.47	40.47	7	1	2.92134e+07
FALSE	High	Master Protein	YGL156W	AMS1	0	9.856	5	4	9	4	1083	124.4	7.25	12.16	4	1	2.90327e+07
FALSE	High	Master Protein	YLR060W	FRS1	0	12.522	9	4	8	4	595	67.3	5.78	10.64	4	1	2.86218e+07
FALSE	High	Master Protein	YHR174W	ENO2	0	8.779	6	2	7	1	437	46.9	6	12	2	1	2.85461e+07
FALSE	High	Master Protein	YCL030C	HIS4	0	8.695	4	2	3	2	799	87.7	5.29	7.05	2	1	2.79002e+07
FALSE	High	Master Protein	YBR286W	APE3	0	9.474	9	4	14	4	537	60.1	5.31	21.27	4	1	2.72723e+07
FALSE	High	Master Protein	YGL206C	CHC1	0	6.635	1	2	4	2	1653	187.1	5.24	10	2	1	2.51499e+07
FALSE	High	Master Protein	YOR335C	ALA1	0	15.243	6	5	11	5	958	107.2	5.53	20.14	5	1	2.47655e+07
FALSE	High	Master Protein	YOL086C	ADH1	0	4.55	7	2	5	2	348	36.8	6.68	1.67	2	1	2.47537e+07
FALSE	High	Master Protein	YBR299W	MAL32	0	4.105	5	2	2	2	584	68.1	5.72	2.15	2	1	2.33047e+07
FALSE	High	Master Protein	YNL104C	LEU4	0	5.128	6	3	7	3	619	68.4	6.01	9.85	3	1	2.29614e+07
FALSE	High	Master Protein	YOR204W	DED1	0.006	2.193	3	1	1	1	604	65.5	7.83	2.85	1	1	2.09998e+07
FALSE	High	Master Protein	YKL104C	GFA1	0	7.023	6	3	3	3	717	80	6.43	2.59	3	1	1.93301e+07
FALSE	High	Master Protein	YOL057W	YOL057W	0	18.383	10	5	11	5	711	80.5	6.27	14.11	5	1	1.83831e+07
FALSE	High	Master Protein	YIL075C	RPN2	0	9.859	4	4	6	4	945	104.2	6.18	5.25	4	1	1.82936e+07
FALSE	High	Master Protein	YBL075C	SSA3	0	85.072	31	18	309	2	649	70.5	5.17	755.86	18	1	1.77164e+07
FALSE	High	Master Protein	YBL039C	URA7	0	8.549	5	2	3	2	579	64.7	6.01	4.01	2	1	1.67245e+07
FALSE	High	Master Protein	YCR012W	PGK1	0	4.135	4	2	3	2	416	44.7	7.61	1.62	2	1	1.55233e+07
FALSE	High	Master Protein	YMR205C	PFK2	0	11.164	6	4	8	3	959	104.6	6.67	9.32	4	1	1.46966e+07
FALSE	High	Master Protein	YPL058C	PDR12	0	12.86	3	4	6	4	1511	171	6.84	7.83	4	1	1.43312e+07
FALSE	High	Master Protein	YDR127W	ARO1	0	5.044	2	3	4	3	1588	174.6	6.28	0	3	1	1.36111e+07
FALSE	High	Master Protein	YJL130C	URA2	0	4.841	1	2	3	2	2214	244.9	5.83	2.46	2	1	1.34807e+07
FALSE	High	Master Protein	YDR194C	MSS116	0	3.647	4	2	3	2	664	76.2	8.98	2.98	2	1	1.32293e+07
FALSE	High	Master Protein	YKR001C	VPS1	0	3.724	4	2	2	2	704	78.7	7.91	2.56	2	1	1.28694e+07
FALSE	High	Master Protein	YCR088W	ABP1	0	11.499	9	3	6	3	592	65.5	4.68	10.89	3	1	1.28195e+07
FALSE	High	Master Protein	YOR354C	MSC6	0	21.695	13	5	11	5	692	79.9	8.15	20.2	5	1	1.25421e+07
FALSE	High	Master Protein	YBR218C	PYC2	0	30.844	11	9	43	1	1180	130.1	6.51	69.92	9	1	1.24031e+07
FALSE	High	Master Protein	YJL171C	YJL171C	0	6.321	6	2	8	2	396	42.9	5.06	11.71	2	1	1.20164e+07
FALSE	High	Master Protein	YBR020W	GAL1	0	10.579	11	3	6	3	528	57.9	6.73	7.44	3	1	1.184e+07
FALSE	High	Master Protein	YCR084C	TUP1	0	13.623	8	4	9	4	713	78.3	5.68	14.15	4	1	1.18191e+07
FALSE	High	Master Protein	YHR027C	RPN1	0	9.486	4	3	11	3	993	109.4	4.63	17.45	3	1	1.14888e+07
FALSE	High	Master Protein	YPL210C	SRP72	0.006	2.365	1	1	3	1	640	73.5	9.41	0	1	1	1.07587e+07
FALSE	High	Master Protein	YPR184W	GDB1	0	7.414	3	3	5	3	1536	174.9	5.77	2.04	3	1	1.06722e+07
FALSE	High	Master Protein	YGL234W	ADE5	0	5.201	5	3	4	3	802	86	5.27	1.96	3	1	1.02985e+07
FALSE	High	Master Protein	YLR289W	GUF1	0.006	2.169	2	1	4	1	645	73.1	9.16	4.33	1	1	1.0191e+07
FALSE	High	Master Protein	YLR429W	CRN1	0	3.048	2	1	1	1	651	72.5	5.88	2.73	1	1	9.85179e+06
FALSE	High	Master Protein	YLR028C	ADE16	0	15.353	9	5	21	2	591	65.2	6.55	29	5	1	9.50047e+06
FALSE	High	Master Protein	YER080W	AIM9	0.006	2.268	2	1	1	1	627	72.4	8.62	0	1	1	9.28582e+06
FALSE	High	Master Protein	YHR039C	MSC7	0	3.962	3	1	1	1	644	71.3	7.69	2.77	1	1	9.09445e+06
FALSE	High	Master Protein	YHR196W	UTP9	0	5.168	4	1	1	1	575	65.2	4.86	3.93	1	1	9.02638e+06
FALSE	High	Master Protein	YDR150W	NUM1	0	3.147	1	1	4	1	2748	312.8	5.4	5.24	1	1	8.85897e+06
FALSE	High	Master Protein	YMR297W	PRC1	0	3.351	5	2	2	2	532	59.8	4.73	4.15	2	1	8.6981e+06
FALSE	High	Master Protein	YBR196C	PGI1	0	9.796	8	2	2	2	554	61.3	6.46	7.71	2	1	8.64024e+06
FALSE	High	Master Protein	YNL045W	LAP2	0	4.379	2	2	4	2	671	77.3	6.58	0	2	1	8.63581e+06
FALSE	High	Master Protein	YBR115C	LYS2	0	7.011	3	3	5	3	1392	155.2	5.95	2.49	3	1	8.57922e+06
FALSE	High	Master Protein	YKR056W	TRM2	0	11.698	8	3	3	3	639	72.8	8.79	8.57	3	1	8.49248e+06
FALSE	High	Master Protein	YJL172W	CPS1	0	9.188	5	2	7	2	576	64.6	5.53	8.69	2	1	8.49106e+06
FALSE	High	Master Protein	YDR168W	CDC37	0	4.688	3	1	2	1	506	58.3	5.06	5.66	1	1	8.3707e+06
FALSE	High	Master Protein	YLR044C	PDC1	0	10.579	6	2	2	2	563	61.5	6.19	6.6	2	1	8.27692e+06
FALSE	High	Master Protein	YBR079C	RPG1	0	2.843	1	1	1	1	964	110.3	6.3	0	1	1	8.00518e+06
FALSE	High	Master Protein	YLR175W	CBF5	0	6.271	4	1	1	1	483	54.7	8.9	5.39	1	1	7.74965e+06
FALSE	High	Master Protein	YDL195W	SEC31	0	3.974	3	2	2	2	1273	138.6	5.72	2.02	2	1	7.5284e+06
FALSE	High	Master Protein	YPL260W	YPL260W	0	4.588	4	1	1	1	551	62.7	5.12	2.43	1	1	7.42783e+06
FALSE	High	Master Protein	YPR181C	SEC23	0	3.336	1	1	2	1	768	85.3	5.66	4.98	1	1	7.01038e+06
FALSE	High	Master Protein	YMR108W	ILV2	0	6.271	3	1	4	1	687	74.9	8.51	11.24	1	1	5.95514e+06
FALSE	High	Master Protein	YGR124W	ASN2	0	6.917	2	1	5	1	572	64.6	5.87	5.57	1	1	5.80753e+06
FALSE	High	Master Protein	YPR137W	RRP9	0.006	2.272	4	1	1	1	573	65	5.74	2.4	1	1	5.76163e+06
FALSE	High	Master Protein	YKL054C	DEF1	0	6.587	5	2	4	2	738	83.9	4.98	5.97	2	1	5.70931e+06
FALSE	High	Master Protein	YLR167W	RPS31	0.007	2.534	6	1	7	1	152	17.2	9.86	6.92	1	1	5.5333e+06
FALSE	High	Master Protein	YKR009C	FOX2	0.006	2.36	2	1	1	1	900	98.6	9	2.31	1	1	5.42269e+06
FALSE	High	Master Protein	YNL138W	SRV2	0.006	2.059	4	1	1	1	526	57.5	5.64	0	1	1	5.1836e+06
FALSE	High	Master Protein	YHR146W	CRP1	0	5.229	6	2	4	2	465	51.1	7.34	6.86	2	1	5.05169e+06
FALSE	High	Master Protein	YIL108W	YIL108W	0	3.248	1	1	1	1	696	77.4	7.5	2.32	1	1	5.01493e+06
FALSE	High	Master Protein	YDL140C	RPO21	0	2.978	1	1	1	1	1733	191.5	5.63	2.18	1	1	4.93141e+06
FALSE	High	Master Protein	YNL117W	MLS1	0	6.7	6	2	4	2	554	62.8	7.18	7.85	2	1	4.69714e+06
FALSE	High	Master Protein	YGR054W	YGR054W	0	5.906	3	1	2	1	642	71.3	8.91	3.85	1	1	4.58515e+06
FALSE	High	Master Protein	YDL040C	NAT1	0	5.558	2	1	1	1	854	98.8	8.78	3.65	1	1	4.55175e+06
FALSE	High	Master Protein	YER110C	KAP123	0.006	2.186	1	1	1	1	1113	122.5	4.63	1.66	1	1	4.3943e+06
FALSE	High	Master Protein	YKL215C	OXP1	0	4.601	2	2	3	2	1286	140.3	6.77	2.17	2	1	4.34348e+06
FALSE	High	Master Protein	YBL024W	NCL1	0	4.85	3	1	4	1	684	77.8	7.36	8.81	1	1	4.33423e+06
FALSE	High	Master Protein	Q0045	COX1	0	3.966	3	1	1	1	534	58.8	7.11	3.15	1	1	4.31901e+06
FALSE	High	Master Protein	YPL243W	SRP68	0	4.049	4	2	2	2	599	69	8.75	1.66	2	1	4.19584e+06
FALSE	High	Master Protein	YKL060C	FBA1	0	4.859	5	1	5	1	359	39.6	5.78	3.07	1	1	4.10555e+06
FALSE	High	Master Protein	YGR254W	ENO1	0	6.101	8	2	4	1	437	46.8	6.62	10.84	2	1	4.06032e+06
FALSE	High	Master Protein	YMR309C	NIP1	0.007	2.652	2	1	1	1	812	93.1	5	2.37	1	1	3.5348e+06
FALSE	High	Master Protein	YOL154W	ZPS1	0	2.874	7	1	2	1	249	27.5	5.02	3.06	1	1	3.46658e+06
FALSE	High	Master Protein	YDR430C	CYM1	0.006	2.052	2	1	1	1	989	112.1	6.42	2.01	1	1	3.03804e+06
FALSE	High	Master Protein	YKL029C	MAE1	0.006	2.231	3	1	1	1	669	74.3	8.18	2.92	1	1	2.67497e+06
FALSE	High	Master Protein	YDL229W	SSB1	0	59.703	31	13	48	1	613	66.6	5.44	103.36	13	1	2.59076e+06
FALSE	High	Master Protein	YMR196W	YMR196W	0	4.27	3	2	3	2	1088	126.5	5.45	0	2	1	2.538e+06
FALSE	High	Master Protein	YMR189W	GCV2	0.006	2.275	1	1	3	1	1034	114.4	7.25	0	1	1	2.53523e+06
FALSE	High	Master Protein	YLR314C	CDC3	0.006	1.954	4	1	1	1	520	60	5.48	0	1	1	2.4544e+06
FALSE	High	Master Protein	YDR294C	DPL1	0.007	2.661	2	1	1	1	589	65.5	8.03	0	1	1	2.43652e+06
FALSE	High	Master Protein	YJR103W	URA8	0	4.156	3	1	1	1	578	64.5	5.64	3.69	1	1	2.39168e+06
FALSE	High	Master Protein	YKL217W	JEN1	0	4.423	3	1	6	1	616	69.3	5.91	5.5	1	1	2.23542e+06
FALSE	High	Master Protein	YAR071W	PHO11	0	2.895	2	1	1	1	467	52.7	5.17	1.91	1	1	2.01961e+06
FALSE	High	Master Protein	YMR305C	SCW10	0	4.006	5	1	1	1	389	40.4	4.65	4.62	1	1	1.81775e+06
FALSE	High	Master Protein	YLR389C	STE23	0	5.671	3	2	3	2	1027	117.5	6.73	3.31	2	1	1.38368e+06
FALSE	High	Master Protein	YMR229C	RRP5	0.006	2.265	1	1	2	1	1729	193	6.19	0	1	1	1.37338e+06
FALSE	High	None	YBR084W	MIS1	0	3.582	1	1	4	1	975	106.2	8.66	7.17	1	1	1.34006e+06
FALSE	High	Master Protein	YDL171C	GLT1	0.006	1.877	0	1	1	1	2145	238	6.58	0	1	1	1.20979e+06
FALSE	High	Master Protein	YGR194C	XKS1	0	2.996	3	1	2	1	600	68.3	6.83	2.08	1	1	1.1307e+06
FALSE	High	Master Protein	YOR123C	LEO1	0.006	2.146	3	1	2	1	464	53.9	4.45	2.18	1	1	1.08012e+06
FALSE	High	Master Protein	YKL046C	DCW1	0.007	2.745	3	1	1	1	449	49.5	4.67	0	1	1	580405
FALSE	High	Master Protein	YBL047C	EDE1	0	6.071	2	1	1	1	1381	150.7	4.72	2.68	1	1	505165
FALSE	High	None	YMR303C	ADH2	0.006	2.38	2	1	4	1	348	36.7	6.74	1.67	1	1
FALSE	High	None	YBR145W	ADH5	0.006	2.38	2	1	4	1	351	37.6	6.38	1.67	1	1
FALSE	High	Master Protein	YEL030W	ECM10	0	23.806	11	7	85	1	644	70	6.27	200.05	7	1
FALSE	High	Master Protein Candidate	YGR292W	MAL12	0	4.105	5	2	2	2	584	68.1	5.72	2.15	2	1
FALSE	High	Master Protein Candidate	YHR215W	PHO12	0	2.895	2	1	1	1	467	52.7	5.16	1.91	1	1
FALSE	High	Master Protein	YGL023C	PIB2	0.006	2.042	3	1	1	1	635	70.6	7.77	0	1	1
FALSE	High	Master Protein	YPL036W	PMA2	0	10.069	4	4	17	4	947	102.1	5.03	9.7	4	1
FALSE	High	Master Protein Candidate	YKR094C	RPL40B	0.007	2.534	7	1	7	1	128	14.5	9.83	6.92	1	1
FALSE	High	Master Protein Candidate	YLL039C	UBI4	0.006	2.534	12	1	7	1	381	42.8	7.58	6.92	1	1
FALSE	High	None	YJL045W	YJL045W	0	5.883	4	2	6	2	634	69.3	7.37	12.65	2	1
FALSE	High	Master Protein Candidate	YDR343C	HXT6	0	3.487	3	1	8	1	570	62.7	7.75	9.55	1	1
FALSE	High	Master Protein	YBR049C	REB1	0.006	2.006	3	1	1	1	810	91.8	5.16	0	1	1
FALSE	High	Master Protein Candidate	YMR261C	TPS3	0	3.854	2	1	1	1	1054	118.8	6.37	2.59	1	1
FALSE	High	Master Protein	YML100W	TSL1	0	3.854	2	1	1	1	1098	122.9	6.64	2.59	1	1
FALSE	High	Master Protein	YNL160W	YGP1	0	5.232	5	1	1	1	354	37.3	5.44	2.21	1	1
