# Supplementary material for: An in vivo gene amplification system for high level expression in Saccharomyces cerevisiae
Source: Nat Commun. 2022 May 24;13:2895. doi: 10.1038/s41467-022-30529-8 (PMC9130285; doi:10.1038/s41467-022-30529-8)
Supplement: Supplementary file 5 — Supplementary Data 2 [file 41467_2022_30529_MOESM5_ESM.xlsx]

## Sheet: d2
Proteomics data for SDS-PAGE (sodium dodecyl sulphatepolyacrylamide gel electrophoresis) band d2 in Figure 6
Checked	Protein FDR Confidence: Combined	Master	Accession	Description	Exp. q-value: Combined	Sum PEP Score	Coverage [%]	# Peptides	# PSMs	# Unique Peptides	# AAs	MW [kDa]	calc. pI	Score Sequest HT: Sequest HT	# Peptides (by Search Engine): Sequest HT	# Protein Groups	Abundance
FALSE	High	Master Protein	HPV16L1	HPV16L1	0	389.888	68	47	1673	47	489	54.6	7.06	4961.67	47	1	2.53597e+10
FALSE	High	Master Protein	YBL099W	ATP1	0	168.256	51	26	332	26	545	58.6	9.04	919.36	26	1	1.483e+09
FALSE	High	Master Protein	YFR053C	HXK1	0	177.016	60	29	342	27	485	53.7	5.45	1142.1	29	1	1.33136e+09
FALSE	High	Master Protein	YPR080W	TEF1	0	120.491	51	18	400	18	458	50	9.04	1257.18	18	1	1.10592e+09
FALSE	High	Master Protein	YMR186W	HSC82	0	152.463	43	32	387	8	705	80.9	4.83	948.21	32	1	9.94217e+08
FALSE	High	Master Protein	YBR020W	GAL1	0	132.526	49	25	243	22	528	57.9	6.73	732.61	25	1	7.94696e+08
FALSE	High	Master Protein	YOR374W	ALD4	0	169.615	62	27	200	25	519	56.7	6.74	640.52	27	1	7.41577e+08
FALSE	High	Master Protein	YAL005C	SSA1	0	215.419	61	38	318	12	642	69.6	5.11	920.73	38	1	6.80663e+08
FALSE	High	Master Protein	YAL038W	CDC19	0	156.99	64	30	245	29	500	54.5	7.68	624.18	30	1	6.62159e+08
FALSE	High	Master Protein	YLR044C	PDC1	0	128.743	48	19	155	19	563	61.5	6.19	468.99	19	1	4.47827e+08
FALSE	High	Master Protein	YMR110C	HFD1	0	66.512	29	13	63	13	532	59.9	6.76	152.88	13	1	3.80183e+08
FALSE	High	Master Protein	YGL253W	HXK2	0	97.504	47	18	190	16	486	53.9	5.3	551.08	18	1	3.5662e+08
FALSE	High	Master Protein	YHR174W	ENO2	0	106.022	50	19	141	12	437	46.9	6	394.34	19	1	3.26328e+08
FALSE	High	Master Protein	YML120C	NDI1	0	110.156	45	19	101	19	513	57.2	9.44	298.86	19	1	2.59027e+08
FALSE	High	Master Protein	YJR121W	ATP2	0	98.513	45	16	196	16	511	54.8	5.71	470.82	16	1	2.45848e+08
FALSE	High	Master Protein	YBR127C	VMA2	0	113.755	51	22	125	22	517	57.7	5.07	324.43	22	1	1.95762e+08
FALSE	High	Master Protein	YLL026W	HSP104	0	156.757	39	39	158	39	908	102	5.45	329.81	39	1	1.89447e+08
FALSE	High	Master Protein	YLR197W	NOP56	0	96.436	49	21	107	21	504	56.8	8.9	253.88	21	1	1.7904e+08
FALSE	High	Master Protein	YCL040W	GLK1	0	67.316	29	12	77	12	500	55.3	6.19	241.23	12	1	1.7366e+08
FALSE	High	Master Protein	YBR196C	PGI1	0	86.457	43	17	88	17	554	61.3	6.46	227.99	17	1	1.73286e+08
FALSE	High	Master Protein	YGR155W	CYS4	0	95.064	46	20	88	20	507	56	6.7	232.4	20	1	1.6073e+08
FALSE	High	Master Protein	YGL008C	PMA1	0	22.066	6	4	17	4	918	99.6	5.11	23.15	4	1	1.4412e+08
FALSE	High	Master Protein	YJL014W	CCT3	0	128.777	48	27	140	27	534	58.8	6.11	314.66	27	1	1.38842e+08
FALSE	High	Master Protein	YJR045C	SSC1	0	95.044	36	20	84	15	654	70.6	5.59	183.8	20	1	1.35552e+08
FALSE	High	Master Protein	YMR145C	NDE1	0	128.644	46	23	165	23	560	62.7	9.28	451.16	23	1	1.29888e+08
FALSE	High	Master Protein	YML085C	TUB1	0	77.925	39	13	68	7	447	49.8	5.07	191.41	13	1	1.19651e+08
FALSE	High	Master Protein	YFL018C	LPD1	0	93.412	42	18	130	18	499	54	8.03	323.01	18	1	1.18366e+08
FALSE	High	Master Protein	YER052C	HOM3	0	105.686	37	19	112	19	527	58.1	6.67	272.36	19	1	1.15079e+08
FALSE	High	Master Protein	YML035C	AMD1	0	2.918	2	1	1	1	810	93.2	6.61	2.01	1	1	1.1341e+08
FALSE	High	Master Protein	YDR258C	HSP78	0	131.106	39	28	76	28	811	91.3	8.05	185.65	28	1	1.11793e+08
FALSE	High	Master Protein	YOR133W	EFT1	0	88.11	29	22	98	22	842	93.2	6.32	208.67	22	1	1.11263e+08
FALSE	High	Master Protein	YOR230W	WTM1	0	75.535	36	12	117	12	437	48.4	5.36	359.67	12	1	1.10441e+08
FALSE	High	Master Protein	YGR211W	ZPR1	0	83.264	41	18	110	18	486	55	4.86	191.7	18	1	1.08255e+08
FALSE	High	Master Protein	YPL012W	RRP12	0.002	2.305	2	1	1	1	1228	137.4	7.02	0	1	1	1.08137e+08
FALSE	High	Master Protein	YJL111W	CCT7	0	74.038	35	16	105	16	550	59.7	5.55	221.48	16	1	1.04337e+08
FALSE	High	Master Protein	YLR259C	HSP60	0	83.755	33	18	101	18	572	60.7	5.31	227.24	18	1	1.03227e+08
FALSE	High	Master Protein	YIL142W	CCT2	0	64.189	31	14	104	14	527	57.2	6.11	246.18	14	1	1.02771e+08
FALSE	High	Master Protein	YKL145W	RPT1	0	84.197	50	21	95	21	467	52	5.47	189.9	21	1	9.89839e+07
FALSE	High	Master Protein	YKR016W	MIC60	0	98.955	44	19	62	19	540	61	6.6	188.36	19	1	9.63668e+07
FALSE	High	Master Protein	YBR126C	TPS1	0	82.742	34	13	54	13	495	56.1	6.09	174.66	13	1	9.00975e+07
FALSE	High	Master Protein	YER021W	RPN3	0	77.039	40	21	107	21	523	60.4	5.6	212.22	21	1	8.72828e+07
FALSE	High	Master Protein	YER025W	GCD11	0	82.485	35	14	62	14	527	57.8	6.8	176.38	14	1	8.40653e+07
FALSE	High	Master Protein	YNL209W	SSB2	0	58.08	28	14	60	2	613	66.6	5.49	144.88	14	1	8.29522e+07
FALSE	High	Master Protein	YLR089C	ALT1	0	58.441	18	7	24	7	592	66.4	7.02	75.38	7	1	8.25318e+07
FALSE	High	Master Protein	YER103W	SSA4	0	131.119	43	28	130	14	642	69.6	5.14	357.59	28	1	8.09163e+07
FALSE	High	Master Protein	YDR190C	RVB1	0	56.852	36	12	56	12	463	50.4	5.87	154.6	12	1	8.08207e+07
FALSE	High	Master Protein	YJR109C	CPA2	0	5.895	2	2	4	2	1118	123.8	5.31	2.8	2	1	7.72754e+07
FALSE	High	Master Protein	YER086W	ILV1	0	95.382	40	18	92	18	576	63.8	8.53	234.65	18	1	7.48421e+07
FALSE	High	Master Protein	YPL240C	HSP82	0	146.036	41	31	379	7	709	81.4	4.91	926.2	31	1	7.18592e+07
FALSE	High	Master Protein	YPL106C	SSE1	0	75.86	25	13	49	12	693	77.3	5.22	164.76	13	1	7.17066e+07
FALSE	High	Master Protein	YDL143W	CCT4	0	63.405	34	17	90	17	528	57.6	7.93	140.21	17	1	6.98472e+07
FALSE	High	Master Protein	YMR217W	GUA1	0	74.375	34	18	83	18	525	58.4	6.49	179.16	18	1	6.88576e+07
FALSE	High	Master Protein	YPR033C	HTS1	0	76.226	31	15	45	15	546	59.9	7.71	115.16	15	1	6.81711e+07
FALSE	High	Master Protein	YDL084W	SUB2	0	71.41	43	15	43	15	446	50.3	5.52	112.35	15	1	6.76458e+07
FALSE	High	Master Protein	YOR259C	RPT4	0	52.626	33	12	52	12	437	49.4	5.73	121.88	12	1	6.76451e+07
FALSE	High	Master Protein	YGR142W	BTN2	0	75.682	32	12	43	12	410	47.1	5.16	146.9	12	1	6.54561e+07
FALSE	High	Master Protein	YDL126C	CDC48	0	34.843	13	8	28	8	835	91.9	4.94	74.59	8	1	6.45554e+07
FALSE	High	Master Protein	YLR058C	SHM2	0	72.799	37	14	47	13	469	52.2	7.43	100.09	14	1	6.19319e+07
FALSE	High	Master Protein	YLR359W	ADE13	0	58.207	33	14	45	14	482	54.5	6.43	96.46	14	1	6.10326e+07
FALSE	High	Master Protein	YFL037W	TUB2	0	26.42	21	7	24	7	457	50.9	4.75	37.86	7	1	6.04746e+07
FALSE	High	Master Protein	YHR216W	IMD2	0	70.431	34	13	73	6	523	56.5	8.48	161.77	13	1	6.01805e+07
FALSE	High	Master Protein	YMR120C	ADE17	0	26.206	13	8	9	8	592	65.2	6.55	14.14	8	1	5.9378e+07
FALSE	High	Master Protein	YBR019C	GAL10	0	64.862	28	16	75	16	699	78.1	5.97	182.06	16	1	5.51135e+07
FALSE	High	Master Protein	YDR389W	SAC7	0	4.847	3	1	2	1	654	73.6	9.57	2.14	1	1	5.48843e+07
FALSE	High	Master Protein	YDR194C	MSS116	0	3.585	2	2	3	2	664	76.2	8.98	1.77	2	1	5.42762e+07
FALSE	High	Master Protein	YOR046C	DBP5	0	81.711	35	16	54	16	482	53.8	7.43	146.74	16	1	5.37969e+07
FALSE	High	Master Protein	YNL071W	LAT1	0	25.725	17	7	28	7	482	51.8	7.8	47.97	7	1	5.33279e+07
FALSE	High	Master Protein	YPL109C	YPL109C	0	21.152	9	5	13	5	657	76.1	8.38	37.03	5	1	5.27852e+07
FALSE	High	Master Protein	YBR169C	SSE2	0	42.626	19	10	33	9	693	77.6	5.63	54.11	10	1	5.10408e+07
FALSE	High	Master Protein	YDR171W	HSP42	0	38.008	29	9	33	9	375	42.8	5.08	125.6	9	1	50180468
FALSE	High	Master Protein	YPL061W	ALD6	0	49.853	26	15	72	15	500	54.4	5.44	138.87	15	1	5.00465e+07
FALSE	High	Master Protein	YDR212W	TCP1	0	50.217	32	16	53	16	559	60.4	6.49	92.7	16	1	4.82599e+07
FALSE	High	Master Protein	YML054C	CYB2	0	45.278	23	10	28	10	591	65.5	8.41	71.11	10	1	4.79944e+07
FALSE	High	Master Protein	YML086C	ALO1	0	43.346	24	10	30	10	526	59.5	6.8	60.68	10	1	4.68439e+07
FALSE	High	Master Protein	YHR030C	SLT2	0	73.693	41	13	53	12	484	55.6	5.34	127.14	13	1	4.45549e+07
FALSE	High	Master Protein	YCR012W	PGK1	0	45.194	39	15	37	15	416	44.7	7.61	61.33	15	1	4.45042e+07
FALSE	High	Master Protein	YLR347C	KAP95	0.004	2.209	1	1	1	1	861	94.7	4.64	0	1	1	4.44935e+07
FALSE	High	Master Protein	YFL016C	MDJ1	0	73.942	27	12	52	12	511	55.5	9.22	199.13	12	1	4.26514e+07
FALSE	High	Master Protein	YDR342C	HXT7	0	28.115	13	6	23	5	570	62.7	7.75	59.45	6	1	4.22318e+07
FALSE	High	Master Protein	YML070W	DAK1	0	73.405	28	12	40	12	584	62.2	5.41	120.25	12	1	4.20767e+07
FALSE	High	Master Protein	YJL008C	CCT8	0	81.823	40	20	51	20	568	61.6	5.72	102.56	20	1	4.17579e+07
FALSE	High	Master Protein	YHR007C	ERG11	0	50.606	30	12	20	12	530	60.7	8.66	49.35	12	1	4.15334e+07
FALSE	High	Master Protein	YPR041W	TIF5	0	40.349	36	10	53	10	405	45.2	5.06	103.23	10	1	4.11103e+07
FALSE	High	Master Protein	YOR204W	DED1	0	39.977	23	10	26	9	604	65.5	7.83	57.67	10	1	4.0946e+07
FALSE	High	Master Protein	YGL234W	ADE5	0	71.447	21	13	37	13	802	86	5.27	118.66	13	1	4.04373e+07
FALSE	High	Master Protein	YOR027W	STI1	0	50.252	23	12	34	12	589	66.2	5.59	72.9	12	1	3.97215e+07
FALSE	High	Master Protein	YBR143C	SUP45	0	48.016	28	12	27	12	437	49	5.05	46.9	12	1	3.93878e+07
FALSE	High	Master Protein	YIL155C	GUT2	0	32.105	20	13	25	13	649	72.3	7.9	41.39	13	1	3.9159e+07
FALSE	High	Master Protein	YGR254W	ENO1	0	72.689	37	14	94	7	437	46.8	6.62	253.82	14	1	3.89719e+07
FALSE	High	Master Protein	YDL007W	RPT2	0	44.512	31	11	29	11	437	48.8	6.04	76.75	11	1	3.8534e+07
FALSE	High	Master Protein	YFR044C	DUG1	0	46.296	26	8	21	8	481	52.8	5.67	70.78	8	1	3.83903e+07
FALSE	High	Master Protein	YBR248C	HIS7	0	58.614	28	12	21	12	552	61	5.49	45.15	12	1	3.81264e+07
FALSE	High	Master Protein	YMR300C	ADE4	0	33.21	20	9	35	9	510	56.7	6.28	74.08	9	1	3.73473e+07
FALSE	High	Master Protein	YPL249C	GYP5	0	2.473	1	1	1	1	894	101.7	4.79	2.03	1	1	36964860
FALSE	High	Master Protein	YLR249W	YEF3	0	25.815	10	9	19	7	1044	115.9	6.05	14.59	9	1	3.49073e+07
FALSE	High	Master Protein	YEL071W	DLD3	0	35.795	22	8	21	8	496	55.2	6.89	57.4	8	1	3.34505e+07
FALSE	High	Master Protein	YLR153C	ACS2	0	22.174	10	5	9	5	683	75.4	6.68	18.47	5	1	3.34435e+07
FALSE	High	Master Protein	YDR061W	YDR061W	0	52.224	28	14	63	14	539	61.2	7.02	123.73	14	1	3.33275e+07
FALSE	High	Master Protein	YKR048C	NAP1	0	45.016	31	8	34	8	417	47.9	4.34	84.11	8	1	3.29285e+07
FALSE	High	Master Protein	YPL235W	RVB2	0	43.78	17	9	23	9	471	51.6	5.31	61.06	9	1	3.25567e+07
FALSE	High	Master Protein	YDR341C	YDR341C	0	40.523	24	12	22	12	607	69.5	6.79	49.8	12	1	3.25497e+07
FALSE	High	Master Protein	YFR010W	UBP6	0	58.746	28	12	22	12	499	57.1	7.14	45.86	12	1	3.10114e+07
FALSE	High	Master Protein	YER165W	PAB1	0	48.113	19	9	35	9	577	64.3	5.97	83.59	9	1	3.07135e+07
FALSE	High	Master Protein	YOR063W	RPL3	0	58.041	33	14	45	14	387	43.7	10.29	108.43	14	1	3.01578e+07
FALSE	High	Master Protein	YGR159C	NSR1	0	37.906	23	10	26	10	414	44.5	4.93	58.83	10	1	2.99892e+07
FALSE	High	Master Protein	YGL097W	SRM1	0	17.241	13	4	8	4	482	53	6.1	12.01	4	1	2.9061e+07
FALSE	High	Master Protein	YDR346C	SVF1	0	25.203	16	5	10	5	481	54.3	4.53	31.07	5	1	2.87037e+07
FALSE	High	Master Protein	YIL033C	BCY1	0	49.953	34	10	28	10	416	47.2	7.94	69.63	10	1	2.84562e+07
FALSE	High	Master Protein	YLL018C	DPS1	0	31.699	17	8	18	8	557	63.5	6.58	39.93	8	1	2.83993e+07
FALSE	High	Master Protein	YHR137W	ARO9	0	46.984	27	13	32	13	513	58.5	5.52	60.92	13	1	2.83252e+07
FALSE	High	Master Protein	YMR027W	YMR027W	0	22.228	15	7	19	7	470	54.1	5.64	28.93	7	1	2.831e+07
FALSE	High	Master Protein	YPR036W	VMA13	0	37.432	26	12	32	12	478	54.4	6.35	38.88	12	1	2.81541e+07
FALSE	High	Master Protein	YBL045C	COR1	0	55.418	31	10	29	10	457	50.2	7.3	85.5	10	1	2.68377e+07
FALSE	High	Master Protein	YCL042W	YCL042W	0.004	2.136	8	1	4	1	119	13.4	10.56	0	1	1	2.66501e+07
FALSE	High	Master Protein	YAL054C	ACS1	0	60.875	20	12	39	12	713	79.1	6.62	86.84	12	1	2.64301e+07
FALSE	High	Master Protein	YJR064W	CCT5	0	44.599	26	11	51	11	562	61.9	5.53	95.43	11	1	2.59689e+07
FALSE	High	Master Protein	YGR285C	ZUO1	0	47.331	28	11	57	11	433	49	8.25	84	11	1	2.551e+07
FALSE	High	Master Protein	YLL024C	SSA2	0	177.839	55	33	282	7	639	69.4	5.06	801.47	33	1	2.50135e+07
FALSE	High	Master Protein	YKL035W	UGP1	0	47.075	27	11	37	11	499	56	7.44	77.96	11	1	2.49745e+07
FALSE	High	Master Protein	YKL047W	ANR2	0	16.469	12	4	8	4	516	58.9	5.35	15.16	4	1	2.4406e+07
FALSE	High	Master Protein	YDR120C	TRM1	0	22.629	14	7	15	7	570	64	9.09	35.73	7	1	2.42738e+07
FALSE	High	Master Protein	YAL016W	TPD3	0	50.901	26	13	27	13	635	70.9	4.72	61.44	13	1	2.38598e+07
FALSE	High	Master Protein	YJL034W	KAR2	0	43.268	15	12	20	10	682	74.4	4.93	44.82	12	1	2.35103e+07
FALSE	High	Master Protein	YOR375C	GDH1	0	39.615	26	9	26	9	454	49.5	5.69	59.55	9	1	2.33799e+07
FALSE	High	Master Protein	YEL013W	VAC8	0	46.747	22	9	37	9	578	63.2	5.14	77	9	1	2.32966e+07
FALSE	High	Master Protein	YNL241C	ZWF1	0	69.34	35	12	54	12	505	57.5	6.3	134.3	12	1	2.308e+07
FALSE	High	Master Protein	YML128C	MSC1	0	28.134	19	8	27	8	513	59.6	7.58	46.55	8	1	2.30549e+07
FALSE	High	Master Protein	YLR195C	NMT1	0	25.008	19	7	27	7	455	52.8	7.42	59.65	7	1	2.29503e+07
FALSE	High	Master Protein	YPR088C	SRP54	0	20.279	13	7	24	7	541	59.6	8.6	39.07	7	1	2.27999e+07
FALSE	High	Master Protein	YKL104C	GFA1	0	34.147	18	9	14	9	717	80	6.43	26.08	9	1	2.25896e+07
FALSE	High	Master Protein	YMR108W	ILV2	0	47.13	19	11	44	11	687	74.9	8.51	75.01	11	1	2.22873e+07
FALSE	High	Master Protein	YOL061W	PRS5	0	48.298	26	8	31	8	496	53.5	7.28	90.07	8	1	2.16145e+07
FALSE	High	Master Protein	YBR079C	RPG1	0	28.799	7	7	14	7	964	110.3	6.3	31.3	7	1	2.15675e+07
FALSE	High	Master Protein	YJR065C	ARP3	0	16.887	13	5	8	5	449	49.5	5.8	14.28	5	1	2.12107e+07
FALSE	High	Master Protein	YOR117W	RPT5	0	36.491	29	10	21	10	434	48.2	5.06	31.21	10	1	2.09818e+07
FALSE	High	Master Protein	YDL131W	LYS21	0	33.846	20	7	17	7	440	48.6	6.3	35.26	7	1	2.05096e+07
FALSE	High	Master Protein	YNL121C	TOM70	0	22.886	13	5	15	5	617	70.1	5.35	26.93	5	1	2.0152e+07
FALSE	High	Master Protein	YDR394W	RPT3	0	27.682	22	8	16	8	428	47.9	5.53	35.72	8	1	2.00836e+07
FALSE	High	Master Protein	YDR091C	RLI1	0	42.65	22	11	21	11	608	68.3	8.66	39.69	11	1	1.92678e+07
FALSE	High	Master Protein	YBR299W	MAL32	0	51.12	25	12	20	12	584	68.1	5.72	46.68	12	1	1.91954e+07
FALSE	High	Master Protein	YDR023W	SES1	0	39.604	25	9	31	9	462	53.3	6.09	59.95	9	1	1.91293e+07
FALSE	High	Master Protein	YHR064C	SSZ1	0	23.908	18	7	17	7	538	58.2	5.05	40.79	7	1	1.83365e+07
FALSE	High	Master Protein	YGL207W	SPT16	0	4.684	2	1	1	1	1035	118.6	5.1	0	1	1	1.82179e+07
FALSE	High	Master Protein	YBR080C	SEC18	0	15.92	10	6	8	6	758	84	7.99	11.01	6	1	1.80089e+07
FALSE	High	Master Protein	YGL026C	TRP5	0	25.154	10	6	22	6	707	76.6	6.51	32.4	6	1	1.78822e+07
FALSE	High	Master Protein	YDL097C	RPN6	0	24.104	15	5	14	5	434	49.7	6.28	31.35	5	1	1.78767e+07
FALSE	High	Master Protein	YNL112W	DBP2	0	38.538	20	9	37	8	546	61	8.78	78.12	9	1	1.77658e+07
FALSE	High	Master Protein	YMR015C	ERG5	0	39.537	19	9	28	9	538	61.3	7.91	58.79	9	1	1.75139e+07
FALSE	High	Master Protein	YDR388W	RVS167	0	48.23	24	8	19	8	482	52.7	6.01	68.6	8	1	1.68808e+07
FALSE	High	Master Protein	YKR018C	YKR018C	0	12.94	5	3	7	3	725	81.7	5.16	19.95	3	1	1.68173e+07
FALSE	High	Master Protein	YHR109W	CTM1	0	6.274	4	2	2	2	585	68.2	5.01	1.88	2	1	1.67296e+07
FALSE	High	Master Protein	YKL148C	SDH1	0	44.878	19	8	34	8	640	70.2	7.5	103.98	8	1	1.66369e+07
FALSE	High	Master Protein	YCR053W	THR4	0	38.084	24	10	44	10	514	57.4	5.64	99.77	10	1	1.6405e+07
FALSE	High	Master Protein	YPL190C	NAB3	0	8.938	3	2	2	2	802	90.4	4.51	4.65	2	1	1.63682e+07
FALSE	High	Master Protein	YBL056W	PTC3	0	36.954	28	9	19	9	468	51.3	4.63	36.96	9	1	1.62473e+07
FALSE	High	Master Protein	YDR129C	SAC6	0	19.358	7	4	24	4	642	71.7	5.48	61.89	4	1	1.61131e+07
FALSE	High	Master Protein	YJL054W	TIM54	0	40.942	22	6	16	6	478	54.1	5.78	45.19	6	1	1.59767e+07
FALSE	High	Master Protein	YGL202W	ARO8	0	28.018	15	5	17	5	500	56.1	6.01	44.85	5	1	1.56894e+07
FALSE	High	Master Protein	YOR310C	NOP58	0	29.9	16	6	8	6	511	56.9	8.94	25.7	6	1	1.55072e+07
FALSE	High	Master Protein	YMR290C	HAS1	0	29.5	19	9	21	9	505	56.7	9.33	33.76	9	1	15426573
FALSE	High	Master Protein	YNL016W	PUB1	0	15.537	12	4	16	4	453	50.7	5.11	32.88	4	1	1.53587e+07
FALSE	High	Master Protein	YNL064C	YDJ1	0	30.294	20	5	24	5	409	44.6	6.3	53.73	5	1	1.53211e+07
FALSE	High	Master Protein	YKR001C	VPS1	0	31.626	17	10	17	10	704	78.7	7.91	33.6	10	1	1.53018e+07
FALSE	High	Master Protein	YDR470C	UGO1	0	25.133	16	8	24	8	502	57.5	6.81	25.05	8	1	1.48868e+07
FALSE	High	Master Protein	YLR304C	ACO1	0	36.133	12	8	14	8	778	85.3	8.07	35.3	8	1	1.47517e+07
FALSE	High	Master Protein	YPL063W	TIM50	0	22.967	13	6	12	6	476	55.1	7.24	30.29	6	1	1.44405e+07
FALSE	High	Master Protein	YOL016C	CMK2	0	15.661	13	5	14	5	447	50.4	6.04	22.73	5	1	1.43833e+07
FALSE	High	Master Protein	YDL185W	VMA1	0	29.263	8	8	18	8	1071	118.6	6.16	28.72	8	1	1.42437e+07
FALSE	High	Master Protein	YJR003C	YJR003C	0	12.539	9	4	6	4	519	59.7	6	13.42	4	1	1.41093e+07
FALSE	High	Master Protein	YBR121C	GRS1	0	39.281	16	8	15	8	667	75.3	5.88	34.43	8	1	1.39158e+07
FALSE	High	Master Protein	YNR001C	CIT1	0	17.105	11	5	12	5	479	53.3	8.29	24.21	5	1	1.38289e+07
FALSE	High	Master Protein	YDR009W	GAL3	0	61.175	30	11	50	8	520	58.1	6.96	145.05	11	1	1.36397e+07
FALSE	High	Master Protein	AeBlue	AeBlue	0	34.513	41	7	38	7	231	25.9	7.24	66.41	7	1	1.3292e+07
FALSE	High	Master Protein	YLR432W	IMD3	0	75.988	31	12	55	5	523	56.5	7.4	151.63	12	1	1.32824e+07
FALSE	High	Master Protein	YPR145W	ASN1	0	30.359	13	6	9	4	572	64.4	6.11	21.32	6	1	1.3195e+07
FALSE	High	Master Protein	YLR449W	FPR4	0	25.492	10	3	9	3	392	43.9	4.69	28.36	3	1	1.319e+07
FALSE	High	Master Protein	YKR009C	FOX2	0	22.073	7	5	8	5	900	98.6	9	23.77	5	1	1.31093e+07
FALSE	High	Master Protein	YDR148C	KGD2	0	18.816	9	3	6	3	463	50.4	8.85	18.08	3	1	1.28022e+07
FALSE	High	Master Protein	YMR115W	MGR3	0	33.761	20	7	14	7	501	58	8.34	34.34	7	1	12775699
FALSE	High	Master Protein	YPR002W	PDH1	0	27.915	17	7	15	7	516	57.6	9.07	40.22	7	1	1.27729e+07
FALSE	High	Master Protein	YNL137C	NAM9	0	21.599	15	8	25	8	486	56.3	9.64	36.29	8	1	1.27523e+07
FALSE	High	Master Protein	YNL287W	SEC21	0	27.669	10	7	12	7	935	104.8	5.12	20.77	7	1	1.2691e+07
FALSE	High	Master Protein	YGR094W	VAS1	0	9.872	4	4	5	4	1104	125.7	6.96	4.25	4	1	1.26144e+07
FALSE	High	Master Protein	YGR123C	PPT1	0	21.222	15	7	12	7	513	58	7.71	20.77	7	1	1.23929e+07
FALSE	High	Master Protein	YER090W	TRP2	0	47.35	33	15	29	15	507	56.7	5.86	52.64	15	1	1.23576e+07
FALSE	High	Master Protein	YJL130C	URA2	0	13.815	2	5	10	5	2214	244.9	5.83	19.23	5	1	1.23007e+07
FALSE	High	Master Protein	YMR309C	NIP1	0	23.043	9	5	13	5	812	93.1	5	28.68	5	1	1.21719e+07
FALSE	High	Master Protein	YDL215C	GDH2	0	16.818	6	6	13	6	1092	124.3	5.73	14.36	6	1	1.16928e+07
FALSE	High	Master Protein	YDR062W	LCB2	0	26.062	14	6	26	6	561	63.1	8.1	36.94	6	1	1.16674e+07
FALSE	High	Master Protein	YFL039C	ACT1	0	18.467	19	5	7	5	375	41.7	5.68	16.22	5	1	1.15339e+07
FALSE	High	Master Protein	YPL212C	PUS1	0.006	1.981	3	1	1	1	544	62.1	8.13	0	1	1	1.1361e+07
FALSE	High	Master Protein	YMR012W	CLU1	0	21.056	5	6	13	6	1277	145.1	6.39	24.51	6	1	1.10243e+07
FALSE	High	Master Protein	YDL174C	DLD1	0	36.135	18	8	15	8	587	65.3	6.83	23.58	8	1	1.09411e+07
FALSE	High	Master Protein	YPL259C	APM1	0	18.648	16	7	18	7	475	53.8	8.6	26.27	7	1	1.07182e+07
FALSE	High	Master Protein	YPR034W	ARP7	0	11.232	9	4	7	4	477	53.8	5.48	5.8	4	1	1.07149e+07
FALSE	High	Master Protein	YLR167W	RPS31	0	4.848	14	2	18	2	152	17.2	9.86	28	2	1	1.0675e+07
FALSE	High	Master Protein	YEL052W	AFG1	0	29.847	22	8	29	8	509	58.2	8.5	33.02	8	1	1.04934e+07
FALSE	High	Master Protein	YHR065C	RRP3	0	35.2	23	9	31	9	501	55.9	9.16	63.7	9	1	1.04827e+07
FALSE	High	Master Protein	YDL132W	CDC53	0	16.251	7	4	7	4	815	93.9	8.41	11.92	4	1	1.04731e+07
FALSE	High	Master Protein	YHR183W	GND1	0	26.442	17	6	16	6	489	53.5	6.64	40.84	6	1	1.03585e+07
FALSE	High	Master Protein	YJR076C	CDC11	0	23.912	16	5	14	5	415	47.6	5.02	34.88	5	1	1.02948e+07
FALSE	High	Master Protein	YDL178W	DLD2	0	21.263	11	6	20	6	530	59.2	6.13	41.19	6	1	9.9898e+06
FALSE	High	Master Protein	YOR128C	ADE2	0	24.723	13	7	19	7	571	62.3	7.33	34.51	7	1	9.87851e+06
FALSE	High	Master Protein	YGR019W	UGA1	0	26.536	21	6	12	6	471	52.9	6.8	27.79	6	1	9.82262e+06
FALSE	High	Master Protein	YIL075C	RPN2	0	10.588	4	3	7	3	945	104.2	6.18	9.46	3	1	9.56499e+06
FALSE	High	Master Protein	YFL022C	FRS2	0	36.905	24	9	16	9	503	57.5	5.78	44.8	9	1	9.46475e+06
FALSE	High	Master Protein	YER014W	HEM14	0	28.063	19	8	12	8	539	59.7	9.28	23.24	8	1	9.3729e+06
FALSE	High	Master Protein	YNL104C	LEU4	0	7.329	5	3	5	1	619	68.4	6.01	11.11	3	1	9.13581e+06
FALSE	High	Master Protein	YDL101C	DUN1	0	12.34	10	4	7	4	513	58.6	7.88	14.06	4	1	9.12977e+06
FALSE	High	Master Protein	YOR361C	PRT1	0	19.692	7	5	10	5	763	88.1	6.01	19.87	5	1	8.99203e+06
FALSE	High	Master Protein	YBL039C	URA7	0	9.603	5	2	4	2	579	64.7	6.01	9.89	2	1	8.89762e+06
FALSE	High	Master Protein	YJL012C	VTC4	0	10.387	4	3	7	3	721	83.1	6.83	14.23	3	1	8.89562e+06
FALSE	High	Master Protein	YPR181C	SEC23	0	9.548	4	2	2	2	768	85.3	5.66	5.51	2	1	8.84785e+06
FALSE	High	Master Protein	YGR250C	YGR250C	0	16.351	7	4	6	4	781	89.5	5.35	12.27	4	1	8.81744e+06
FALSE	High	Master Protein	YDR256C	CTA1	0	19.494	12	4	12	4	515	58.5	7.44	30.85	4	1	8.66019e+06
FALSE	High	Master Protein	YBR056W	YBR056W	0	20.557	11	5	16	5	501	57.8	6.46	25.4	5	1	8.61224e+06
FALSE	High	Master Protein	YOL033W	MSE1	0	13.52	10	5	6	5	536	61.6	9.07	12.1	5	1	8.56696e+06
FALSE	High	Master Protein	YPR047W	MSF1	0	27.347	14	6	9	6	469	54.8	7.99	18.58	6	1	8.48182e+06
FALSE	High	Master Protein	YDL160C	DHH1	0	29.711	17	7	15	7	506	57.5	7.97	39.31	7	1	8.4739e+06
FALSE	High	Master Protein	YKL210W	UBA1	0	24.054	7	6	11	6	1024	114.2	5.11	33.93	6	1	8.44432e+06
FALSE	High	Master Protein	YPL145C	KES1	0	8.346	8	4	9	4	434	49.5	6.02	12.52	4	1	8.37262e+06
FALSE	High	Master Protein	YNL207W	RIO2	0	26.802	22	8	12	8	425	49.1	5.29	16.01	8	1	8.36624e+06
FALSE	High	Master Protein	YDR111C	ALT2	0	11.049	6	3	11	3	507	56.7	5.78	26.65	3	1	8.31504e+06
FALSE	High	Master Protein	YNL048W	ALG11	0	25.796	12	5	10	5	548	63.1	8.98	26.6	5	1	8.30644e+06
FALSE	High	Master Protein	YLR345W	YLR345W	0	27.635	16	7	19	7	509	58.3	6.44	29.15	7	1	8.21956e+06
FALSE	High	Master Protein	YLR175W	CBF5	0	8.182	4	1	2	1	483	54.7	8.9	9.86	1	1	8.14215e+06
FALSE	High	Master Protein	YCL017C	NFS1	0	21.729	10	5	14	5	497	54.4	8.19	23.77	5	1	8.07949e+06
FALSE	High	Master Protein	YDR188W	CCT6	0	10.701	5	3	8	3	546	59.9	5.86	22.82	3	1	8.04945e+06
FALSE	High	Master Protein	YBL015W	ACH1	0	24.465	20	8	10	8	526	58.7	6.79	21.07	8	1	7.99617e+06
FALSE	High	Master Protein	YIL078W	THS1	0	18.295	7	5	9	5	734	84.5	7.03	16.68	5	1	7.98367e+06
FALSE	High	Master Protein	YKL088W	CAB3	0	5.661	4	2	3	2	571	65.2	5.01	5.2	2	1	7.97883e+06
FALSE	High	Master Protein	YPR163C	TIF3	0	20.602	19	6	14	6	436	48.5	5.29	28.87	6	1	7.62965e+06
FALSE	High	Master Protein	YDR238C	SEC26	0	17.943	3	2	3	2	973	109	5.64	12.98	2	1	7.55627e+06
FALSE	High	Master Protein	YIR004W	DJP1	0	35.16	29	7	19	7	432	48.5	5.2	45.55	7	1	7.53008e+06
FALSE	High	Master Protein	YKL182W	FAS1	0	6.691	2	2	2	2	2051	228.5	5.92	2.75	2	1	7.50181e+06
FALSE	High	Master Protein	YOL062C	APM4	0	19.012	15	7	21	7	491	55.4	8.25	34.75	7	1	7.46258e+06
FALSE	High	Master Protein	YNL182C	IPI3	0	19.379	10	6	11	6	555	61.7	5.74	15.16	6	1	7.4538e+06
FALSE	High	Master Protein	YDR101C	ARX1	0	27.301	16	6	10	6	593	65.2	7.2	20.58	6	1	7.34003e+06
FALSE	High	Master Protein	YGR204W	ADE3	0	11.431	5	4	7	4	946	102.1	6.84	8.75	4	1	7.30494e+06
FALSE	High	Master Protein	YOR165W	SEY1	0	7.489	5	2	2	2	776	89.4	5.29	6.1	2	1	7.23942e+06
FALSE	High	Master Protein	YKL212W	SAC1	0	34.103	15	6	11	6	623	71.1	7.71	24.18	6	1	7.1559e+06
FALSE	High	Master Protein	YPR173C	VPS4	0	13.083	8	3	5	3	437	48.1	5.22	8.06	3	1	7.10655e+06
FALSE	High	Master Protein	YGL245W	GUS1	0	21.844	8	5	10	5	708	80.8	7.53	23.72	5	1	7.05216e+06
FALSE	High	Master Protein	YNL026W	SAM50	0	21.093	18	6	9	6	484	54.4	8.51	18.05	6	1	6.94929e+06
FALSE	High	Master Protein	YNL138W	SRV2	0	13.097	10	3	6	3	526	57.5	5.64	16.18	3	1	6.91444e+06
FALSE	High	Master Protein	YMR246W	FAA4	0	10.078	6	3	3	3	694	77.2	6.55	6.38	3	1	6.87665e+06
FALSE	High	Master Protein	YLR081W	GAL2	0	19.504	8	4	8	3	574	63.6	7.27	18.73	4	1	6.84502e+06
FALSE	High	Master Protein	YOR198C	BFR1	0	26.677	15	7	14	7	470	54.6	9.19	26.33	7	1	6.76329e+06
FALSE	High	Master Protein	YPL048W	CAM1	0	13.197	7	3	9	3	415	47.1	8.38	20.23	3	1	6.76087e+06
FALSE	High	Master Protein	YBR170C	NPL4	0	12.971	6	3	3	3	580	65.7	5.73	7.19	3	1	6.7006e+06
FALSE	High	Master Protein	YOL055C	THI20	0	14.2	10	4	8	4	551	61.2	6.16	17.07	4	1	6.68195e+06
FALSE	High	Master Protein	YLR113W	HOG1	0	24.92	21	6	23	5	435	48.8	5.55	43.58	6	1	6.61022e+06
FALSE	High	Master Protein	YNL154C	YCK2	0	30.69	16	6	31	4	546	62	9.07	64.1	6	1	6.49718e+06
FALSE	High	Master Protein	YER110C	KAP123	0	34.397	7	6	8	6	1113	122.5	4.63	22.02	6	1	6.48738e+06
FALSE	High	Master Protein	YGL062W	PYC1	0.004	2.046	1	1	1	1	1178	130	6.23	0	1	1	6.44764e+06
FALSE	High	Master Protein	YDL103C	QRI1	0	27.883	18	7	24	7	477	53.4	7.42	38.58	7	1	6.39633e+06
FALSE	High	Master Protein	YGL190C	CDC55	0	10.069	5	2	8	2	526	59.6	6.39	14.4	2	1	6.30816e+06
FALSE	High	Master Protein	YGR234W	YHB1	0	31.444	17	4	8	4	399	44.6	6.28	26.91	4	1	6.2625e+06
FALSE	High	Master Protein	YER080W	AIM9	0	28.206	12	6	9	6	627	72.4	8.62	21.29	6	1	6.26125e+06
FALSE	High	Master Protein	YLL011W	SOF1	0	17.215	13	5	14	5	489	56.8	9.41	21.86	5	1	6.25781e+06
FALSE	High	Master Protein	YKR097W	PCK1	0	33.586	17	7	14	7	549	60.9	6.34	32.11	7	1	6.21101e+06
FALSE	High	Master Protein	YOR317W	FAA1	0	15.955	6	4	6	4	700	77.8	7.62	9.9	4	1	6.17412e+06
FALSE	High	Master Protein	YGR264C	MES1	0	24.06	10	5	8	5	751	85.6	6.61	19.36	5	1	6.17126e+06
FALSE	High	Master Protein	YNR053C	NOG2	0	28	15	6	16	6	486	55.5	9.5	31.61	6	1	6.11508e+06
FALSE	High	Master Protein	YNL085W	MKT1	0	10.1	4	4	8	4	830	94.4	5.62	9.44	4	1	6.05297e+06
FALSE	High	Master Protein	YJR016C	ILV3	0	11.213	9	4	6	4	585	62.8	7.83	7.33	4	1	5.87368e+06
FALSE	High	Master Protein	YER027C	GAL83	0	16.693	9	3	7	1	417	46.6	4.88	12.7	3	1	5.8436e+06
FALSE	High	Master Protein	YMR297W	PRC1	0	19.491	11	4	7	4	532	59.8	4.73	26.54	4	1	5.82598e+06
FALSE	High	Master Protein	YJR051W	OSM1	0	17.831	9	4	12	4	501	55	9.01	24.02	4	1	5.78712e+06
FALSE	High	Master Protein	YNL062C	GCD10	0	15.085	8	3	8	3	478	54.4	7.61	16.25	3	1	5.77294e+06
FALSE	High	Master Protein	YPR160W	GPH1	0	6.601	4	2	3	2	902	103.2	5.62	4.72	2	1	5.77057e+06
FALSE	High	Master Protein	YJL002C	OST1	0	10.266	5	2	6	2	476	54	5.12	14.01	2	1	5.74613e+06
FALSE	High	Master Protein	YBL080C	PET112	0	22.11	12	4	7	4	541	61.8	7.68	19.16	4	1	5.7452e+06
FALSE	High	Master Protein	YMR302C	YME2	0	3.82	2	2	2	2	850	96.6	8.92	3.51	2	1	5.68495e+06
FALSE	High	Master Protein	YOL082W	ATG19	0	17.155	14	4	5	4	415	47.6	4.81	14.21	4	1	5.67735e+06
FALSE	High	Master Protein	YAL035W	FUN12	0	11.64	4	3	3	3	1002	112.2	5.76	8.36	3	1	5.57523e+06
FALSE	High	Master Protein	YGR162W	TIF4631	0	12.722	4	4	15	3	952	107	6.04	31.93	4	1	5.5551e+06
FALSE	High	Master Protein	YGL205W	POX1	0	24.115	11	5	8	5	748	84	8.47	20.45	5	1	5.49898e+06
FALSE	High	Master Protein	YNL040W	YNL040W	0	23.868	20	6	12	6	456	50.9	6.55	21.38	6	1	5.47761e+06
FALSE	High	Master Protein	YMR033W	ARP9	0	16.174	10	3	6	3	467	53	5.15	19.11	3	1	5.45479e+06
FALSE	High	Master Protein	YKL140W	TGL1	0	4.811	3	2	5	2	548	62.9	6.83	9.11	2	1	5443833
FALSE	High	Master Protein	YDR232W	HEM1	0	21.524	12	5	12	5	548	59.3	7.52	19.9	5	1	5.44289e+06
FALSE	High	Master Protein	YHR016C	YSC84	0	12.037	6	5	10	5	468	50.9	8.03	16.85	5	1	5.44143e+06
FALSE	High	Master Protein	YGL111W	NSA1	0	19.891	16	7	11	7	463	51.9	7.84	13.11	7	1	5.42131e+06
FALSE	High	Master Protein	YLR314C	CDC3	0	26.296	11	4	8	4	520	60	5.48	11.87	4	1	5.36288e+06
FALSE	High	Master Protein	YMR282C	AEP2	0	16.977	8	5	5	5	580	67.5	9.54	11.56	5	1	5.35268e+06
FALSE	High	Master Protein	YDR477W	SNF1	0	8.3	4	2	5	2	633	72	6.65	9.25	2	1	5.32724e+06
FALSE	High	Master Protein	YLL001W	DNM1	0	18.019	8	5	7	5	757	84.9	5.52	14.49	5	1	5.22975e+06
FALSE	High	Master Protein	YHR020W	YHR020W	0	8.917	7	4	6	4	688	77.3	6.4	6.14	4	1	5.19793e+06
FALSE	High	Master Protein	YOR108W	LEU9	0	7.088	5	3	4	1	604	67.2	6.77	9.33	3	1	5.12828e+06
FALSE	High	Master Protein	YKL194C	MST1	0	5.547	6	3	7	3	462	54.1	8.51	1.83	3	1	5.11205e+06
FALSE	High	Master Protein	YNR016C	ACC1	0	26.905	4	6	10	6	2233	250.2	6.28	27.2	6	1	5.04236e+06
FALSE	High	Master Protein	YPR074C	TKL1	0	9.371	5	3	4	3	680	73.8	7.01	6.07	3	1	5.00877e+06
FALSE	High	Master Protein	YDR001C	NTH1	0	4.002	3	1	1	1	751	85.8	7.77	2.89	1	1	4.95922e+06
FALSE	High	Master Protein	YMR105C	PGM2	0	4.397	4	2	2	1	569	63	6.62	2.08	2	1	4.94364e+06
FALSE	High	Master Protein	YBL022C	PIM1	0	11.186	3	3	3	3	1133	127	5.59	2.04	3	1	4.93564e+06
FALSE	High	Master Protein	YPL262W	FUM1	0	5.739	4	2	8	2	488	53.1	8.25	4.16	2	1	4.89305e+06
FALSE	High	Master Protein	YGR175C	ERG1	0	12.235	8	3	7	3	496	55.1	6.48	10.88	3	1	4834509
FALSE	High	Master Protein	YGL119W	COQ8	0	20.261	14	5	7	5	501	56.7	9.33	15.53	5	1	4.82383e+06
FALSE	High	Master Protein	YHR027C	RPN1	0	27.941	8	6	19	6	993	109.4	4.63	40.36	6	1	4.82292e+06
FALSE	High	Master Protein	YGL049C	TIF4632	0	8.184	2	2	3	1	914	103.8	7.64	5.02	2	1	4.81088e+06
FALSE	High	Master Protein	YGL137W	SEC27	0	13.908	7	4	6	4	889	99.4	4.74	10.27	4	1	4.79498e+06
FALSE	High	Master Protein	YNL206C	RTT106	0	8.398	6	3	4	3	455	51.6	4.54	7.09	3	1	4.77026e+06
FALSE	High	Master Protein	YDR293C	SSD1	0	16.768	6	5	7	5	1250	139.9	7.64	13.71	5	1	4.76583e+06
FALSE	High	Master Protein	YMR140W	SIP5	0	7.096	8	3	3	3	489	55.8	7.84	2.18	3	1	4.66957e+06
FALSE	High	Master Protein	YHR001W	OSH7	0	5.415	4	2	2	1	437	49.8	7.23	2.52	2	1	4.64155e+06
FALSE	High	Master Protein	YOR241W	MET7	0	25.883	16	6	10	6	548	62.1	8.82	19.12	6	1	4.56495e+06
FALSE	High	Master Protein	YBR112C	CYC8	0	17.204	5	3	5	3	966	107.1	5	12.18	3	1	4.5563e+06
FALSE	High	Master Protein	YFR028C	CDC14	0	16.48	14	5	6	5	551	61.9	7.97	11.42	5	1	4.52701e+06
FALSE	High	Master Protein	YDR316W	OMS1	0	6.691	4	2	8	2	471	55.6	9.39	19.5	2	1	4.49162e+06
FALSE	High	Master Protein	YBR222C	PCS60	0	11.588	11	5	12	5	543	60.5	9.2	11.89	5	1	4.48915e+06
FALSE	High	Master Protein	YKL103C	APE1	0	8.592	7	4	5	4	514	57.1	5.83	2.91	4	1	4.48523e+06
FALSE	High	Master Protein	YIL109C	SEC24	0	4.514	2	2	4	2	926	103.6	6.23	7.08	2	1	4.44698e+06
FALSE	High	Master Protein	YNL189W	SRP1	0	11.477	9	3	4	3	542	60.4	4.91	11.45	3	1	4.4399e+06
FALSE	High	Master Protein	YPL226W	NEW1	0.002	2.32	1	1	3	1	1196	134.2	5.86	0	1	1	4.37591e+06
FALSE	High	Master Protein	YLR328W	NMA1	0	4.974	6	2	4	2	401	45.8	6.9	5.03	2	1	4.36895e+06
FALSE	High	Master Protein	YHL002W	HSE1	0	13.346	9	3	3	3	452	51.1	6.42	5.47	3	1	4.29967e+06
FALSE	High	Master Protein	YEL058W	PCM1	0	9.083	8	4	5	4	557	62	5.91	4.95	4	1	4.29901e+06
FALSE	High	Master Protein	YGL064C	MRH4	0	19.949	15	7	12	7	561	63	9.95	26.84	7	1	4.29831e+06
FALSE	High	Master Protein	YBR247C	ENP1	0	7.635	7	3	3	3	483	55.1	4.94	3.68	3	1	4.28606e+06
FALSE	High	Master Protein	YBR199W	KTR4	0	20.965	16	5	7	5	464	54.5	4.84	14.25	5	1	4.24939e+06
FALSE	High	Master Protein	YGL195W	GCN1	0	3.809	1	2	2	2	2672	296.5	5.27	0	2	1	4.2288e+06
FALSE	High	Master Protein	YDR037W	KRS1	0	17.373	9	3	6	3	591	67.9	6.13	18.52	3	1	4.22099e+06
FALSE	High	Master Protein	YML074C	FPR3	0	14.973	8	2	4	2	411	46.5	4.46	14.92	2	1	4.11978e+06
FALSE	High	Master Protein	YCL030C	HIS4	0	12.428	4	2	3	2	799	87.7	5.29	9.31	2	1	4.07441e+06
FALSE	High	Master Protein	YOR254C	SEC63	0.002	2.322	1	1	1	1	663	75.3	5.27	1.71	1	1	4.03254e+06
FALSE	High	Master Protein	YHR170W	NMD3	0	8.417	5	2	11	2	518	59.1	5.47	23.83	2	1	4.01028e+06
FALSE	High	Master Protein	YDR516C	EMI2	0	7.036	4	2	4	2	500	55.9	6.27	10.99	2	1	3.99732e+06
FALSE	High	Master Protein	YJL155C	FBP26	0	13.867	10	4	6	4	452	52.6	6.81	15.41	4	1	3.94638e+06
FALSE	High	Master Protein	YMR153W	NUP53	0	24.202	18	4	7	4	475	52.6	9.52	24.78	4	1	3.94004e+06
FALSE	High	Master Protein	YDR074W	TPS2	0	20.205	7	4	6	4	896	102.9	8.15	18.62	4	1	3.91196e+06
FALSE	High	Master Protein	YHR019C	DED81	0	23.471	11	4	8	4	554	62.2	5.85	20.17	4	1	3.91141e+06
FALSE	High	Master Protein	YAR007C	RFA1	0	2.496	1	1	3	1	621	70.3	6.23	1.7	1	1	3.90854e+06
FALSE	High	Master Protein	YDR432W	NPL3	0	4.286	3	1	7	1	414	45.4	5.54	12.44	1	1	3.87954e+06
FALSE	High	Master Protein	YER015W	FAA2	0.004	2.027	1	1	1	1	744	83.4	7.74	2	1	1	3.86899e+06
FALSE	High	Master Protein	YBR103W	SIF2	0	20.248	5	2	5	2	535	59.1	4.96	16.83	2	1	3.79691e+06
FALSE	High	Master Protein	YFR006W	YFR006W	0	24.039	12	5	8	5	535	61.7	6.16	13.19	5	1	3.77723e+06
FALSE	High	Master Protein	YHR070W	TRM5	0	19.936	11	4	5	4	499	56.5	8.85	12.41	4	1	3.7768e+06
FALSE	High	Master Protein	YJL164C	TPK1	0	14.324	10	3	4	3	397	46	5.48	11.33	3	1	3.71279e+06
FALSE	High	Master Protein	YDL145C	COP1	0	10.336	4	4	6	4	1201	135.5	5.99	11.71	4	1	3.69707e+06
FALSE	High	Master Protein	YKR084C	HBS1	0	9.052	8	3	4	3	611	68.7	5.36	7.22	3	1	3.64679e+06
FALSE	High	Master Protein	YAL010C	MDM10	0	9.366	8	3	3	3	493	56.2	7.3	2.61	3	1	3.63628e+06
FALSE	High	Master Protein	YEL037C	RAD23	0	5.802	6	2	5	2	398	42.3	4.32	10.3	2	1	3.61178e+06
FALSE	High	Master Protein	YMR029C	FAR8	0	13.44	5	2	6	2	523	59.3	5.24	13.02	2	1	3.61054e+06
FALSE	High	Master Protein	YDR358W	GGA1	0	4.801	3	1	2	1	557	62.3	5.62	3.4	1	1	3.57495e+06
FALSE	High	Master Protein	YDR289C	RTT103	0	12.634	9	4	6	4	409	46.5	4.93	7.51	4	1	3.52513e+06
FALSE	High	Master Protein	YNL117W	MLS1	0	20.215	6	3	7	3	554	62.8	7.18	25.18	3	1	3.52276e+06
FALSE	High	Master Protein	YOR151C	RPB2	0	4.073	1	1	1	1	1224	138.7	6.52	2.83	1	1	3.49861e+06
FALSE	High	Master Protein	YKL029C	MAE1	0	13.246	5	2	4	2	669	74.3	8.18	12.26	2	1	3.48971e+06
FALSE	High	Master Protein	YFR009W	GCN20	0	4.401	3	1	4	1	752	85	6.25	3.02	1	1	3.48921e+06
FALSE	High	Master Protein	YKL126W	YPK1	0	3.62	1	1	5	1	680	76.4	6.51	10.93	1	1	3.4678e+06
FALSE	High	Master Protein	YMR093W	UTP15	0	25.905	22	6	9	6	513	57.7	9.31	22.06	6	1	3.45906e+06
FALSE	High	Master Protein	YDR182W	CDC1	0	12.224	7	2	4	2	491	57.1	9.44	15.33	2	1	3.36739e+06
FALSE	High	Master Protein	YDR330W	UBX5	0	6.566	6	2	2	2	500	56.7	4.68	4.79	2	1	3.3212e+06
FALSE	High	Master Protein	YOR168W	GLN4	0	5.563	2	1	1	1	809	93.1	8.41	3.42	1	1	3.32024e+06
FALSE	High	Master Protein	YDR257C	RKM4	0	23.495	11	5	6	5	494	57.3	5.05	16.94	5	1	3.30734e+06
FALSE	High	Master Protein	YGL112C	TAF6	0	7.758	4	2	4	2	516	57.9	5.43	11.73	2	1	3.29339e+06
FALSE	High	Master Protein	YOR090C	PTC5	0	13.367	8	3	5	3	572	63.6	8.62	7.22	3	1	3.23771e+06
FALSE	High	Master Protein	YER036C	ARB1	0	11.123	7	3	5	3	610	68.3	6.51	10.28	3	1	3.18373e+06
FALSE	High	Master Protein	YLR369W	SSQ1	0	5.708	3	1	1	1	657	72.3	6.4	2.39	1	1	3.17824e+06
FALSE	High	Master Protein	YGR054W	YGR054W	0	11.267	5	2	3	2	642	71.3	8.91	10.87	2	1	3.13615e+06
FALSE	High	Master Protein	YPR178W	PRP4	0	10.353	6	2	4	2	465	52.4	5.55	8.9	2	1	3.13598e+06
FALSE	High	Master Protein	YHR045W	YHR045W	0	4.863	4	2	5	2	560	62.7	7.05	8.04	2	1	3.13316e+06
FALSE	High	Master Protein	YEL036C	ANP1	0	7.69	6	3	5	3	500	58.1	5.33	6.82	3	1	3.1205e+06
FALSE	High	Master Protein	YIL125W	KGD1	0	16.127	7	4	6	4	1014	114.3	7.21	19.19	4	1	3.11947e+06
FALSE	High	Master Protein	YFR037C	RSC8	0	3.906	3	1	2	1	557	63.1	5.38	2.46	1	1	3.09206e+06
FALSE	High	Master Protein	YNL243W	SLA2	0	6.534	2	1	1	1	968	108.8	5.44	0	1	1	3.08757e+06
FALSE	High	Master Protein	YPL086C	ELP3	0	12.039	10	5	7	5	557	63.6	9	9.83	5	1	3.08737e+06
FALSE	High	Master Protein	YNL004W	HRB1	0	6.337	7	3	4	3	454	52.1	7.59	1.77	3	1	3.05029e+06
FALSE	High	Master Protein	YGL164C	YRB30	0	10.762	7	3	7	3	440	50.3	4.81	13.15	3	1	3.00395e+06
FALSE	High	Master Protein	YIL039W	TED1	0	5.536	3	2	15	2	473	54.9	5.73	11.15	2	1	3.0031e+06
FALSE	High	Master Protein	YJR072C	NPA3	0	3.845	3	1	3	1	385	43.2	4.88	7.09	1	1	2.99347e+06
FALSE	High	Master Protein	YDR036C	EHD3	0	4.543	2	1	4	1	500	56.3	8.34	8.27	1	1	2.97496e+06
FALSE	High	Master Protein	YER069W	ARG5	0	10.103	5	3	6	3	863	94.8	8.27	9.26	3	1	2.94262e+06
FALSE	High	Master Protein	YPR024W	YME1	0	10.558	6	3	4	3	747	81.7	7.08	6.2	3	1	2.93285e+06
FALSE	High	Master Protein	YGR005C	TFG2	0	3.794	8	2	3	2	400	46.6	7.17	3.94	2	1	2.92551e+06
FALSE	High	Master Protein	YLR077W	FMP25	0	19.345	12	5	6	5	583	66.6	8.87	11.31	5	1	2.90427e+06
FALSE	High	Master Protein	YLR090W	XDJ1	0	6.583	10	3	4	3	459	51.3	6.2	4.74	3	1	2.89976e+06
FALSE	High	Master Protein	YMR091C	NPL6	0	15.411	10	3	6	3	435	49.6	4.96	13.07	3	1	2.89909e+06
FALSE	High	Master Protein	YDL116W	NUP84	0	2.913	2	1	1	1	726	83.6	4.84	0	1	1	2.88047e+06
FALSE	High	Master Protein	YML057W	CMP2	0	17.992	7	3	7	2	604	68.5	6.35	18.74	3	1	2.86976e+06
FALSE	High	Master Protein	YGL078C	DBP3	0	10.261	6	2	3	2	523	58.8	9.13	3.49	2	1	2.8654e+06
FALSE	High	Master Protein	YJL138C	TIF2	0	22.151	16	4	8	4	395	44.7	5.12	12.1	4	1	2.83229e+06
FALSE	High	Master Protein	YDR380W	ARO10	0	6.239	3	2	2	2	635	71.3	6.54	4.3	2	1	2.82622e+06
FALSE	High	Master Protein	YHR107C	CDC12	0	12.23	9	2	6	2	407	46.6	7.99	19.86	2	1	2.80507e+06
FALSE	High	Master Protein	YEL002C	WBP1	0	8.169	5	2	4	2	430	49.4	5.9	8.45	2	1	2.78774e+06
FALSE	High	Master Protein	YBL058W	SHP1	0	12.41	9	2	6	2	423	47	5.01	15.58	2	1	2.764e+06
FALSE	High	Master Protein	YDR515W	SLF1	0	10.895	6	2	2	2	447	50.9	9.28	5.99	2	1	2.74514e+06
FALSE	High	Master Protein	YKL060C	FBA1	0	15.453	14	3	4	3	359	39.6	5.78	5.91	3	1	2.71052e+06
FALSE	High	Master Protein	YHR037W	PUT2	0	18.806	10	4	5	4	575	64.4	7.01	5.93	4	1	2.69836e+06
FALSE	High	Master Protein	YGR218W	CRM1	0	5.053	1	1	2	1	1084	124	5.48	4.28	1	1	2.69571e+06
FALSE	High	Master Protein	YBL091C	MAP2	0	24.789	20	5	9	5	421	47.5	6.24	26.17	5	1	2.69421e+06
FALSE	High	Master Protein	YBR267W	REI1	0	12.017	14	4	8	4	393	45.8	6.13	7.15	4	1	2.68724e+06
FALSE	High	Master Protein	YLL022C	HIF1	0	17.167	12	2	4	2	385	43.4	4.75	17.69	2	1	2.67184e+06
FALSE	High	Master Protein	YPR006C	ICL2	0	10.913	7	4	4	4	575	64.9	7.56	4.74	4	1	2.66626e+06
FALSE	High	Master Protein	YOR014W	RTS1	0	3.507	3	2	3	2	757	85.3	6.32	3.81	2	1	2.66433e+06
FALSE	High	Master Protein	YML127W	RSC9	0.001	2.353	1	1	1	1	581	65.2	7.83	1.9	1	1	2.66316e+06
FALSE	High	Master Protein	YDL147W	RPN5	0	7.685	7	3	4	3	445	51.7	6.13	8.72	3	1	2.65531e+06
FALSE	High	Master Protein	YGL056C	SDS23	0	11.779	9	3	5	3	527	58.1	9.04	10.4	3	1	2.63674e+06
FALSE	High	Master Protein	YOR043W	WHI2	0	12.358	11	4	7	4	486	55.3	6.07	9.52	4	1	2.62843e+06
FALSE	High	Master Protein	YNL061W	NOP2	0	3.03	1	1	2	1	618	69.8	5.05	2.06	1	1	2.56416e+06
FALSE	High	Master Protein	YNL022C	RCM1	0	19.802	12	4	6	4	490	56.1	8.73	16.35	4	1	2.54063e+06
FALSE	High	Master Protein	YHR156C	LIN1	0	14.391	13	3	4	3	340	40.3	5.14	11.83	3	1	2.52452e+06
FALSE	High	Master Protein	YOR335C	ALA1	0	5.706	3	2	2	2	958	107.2	5.53	0	2	1	2.51845e+06
FALSE	High	Master Protein	YOR229W	WTM2	0	16.676	9	3	11	3	467	51.9	5.03	27.56	3	1	2.51278e+06
FALSE	High	Master Protein	YJR122W	IBA57	0	25.099	9	3	7	3	497	57	7.93	19	3	1	2.48996e+06
FALSE	High	Master Protein	YJL082W	IML2	0	3.065	1	1	2	1	731	82.5	6.64	1.75	1	1	2.46321e+06
FALSE	High	Master Protein	YGR124W	ASN2	0	27.189	9	5	12	3	572	64.6	5.87	30.02	5	1	2.45571e+06
FALSE	High	Master Protein	YDL025C	RTK1	0	6.038	3	1	2	1	620	69.6	8.28	7.14	1	1	2.45002e+06
FALSE	High	Master Protein	YDL225W	SHS1	0	5.877	2	1	1	1	551	62.6	5.53	3.64	1	1	2.44634e+06
FALSE	High	Master Protein	YOR051C	ETT1	0	5.789	3	1	2	1	412	47.3	4.79	6.5	1	1	2.44033e+06
FALSE	High	Master Protein	YNR051C	BRE5	0	2.503	3	1	1	1	515	57.6	9.11	0	1	1	2.42838e+06
FALSE	High	Master Protein	YCR024C	SLM5	0	11.593	8	3	5	3	492	56.7	8.47	9.75	3	1	2.42027e+06
FALSE	High	Master Protein	YJR006W	POL31	0	3.988	5	2	2	2	487	55.3	4.97	2.26	2	1	2.41816e+06
FALSE	High	Master Protein	YHR009C	TDA3	0	8.447	7	2	3	2	523	57.6	5.83	6.58	2	1	2382934
FALSE	High	Master Protein	YOL103W-A	YOL103W-A	0	58.765	29	9	51	4	440	49	8.12	125.42	9	1	2.36997e+06
FALSE	High	Master Protein	YPL210C	SRP72	0	5.345	3	2	3	2	640	73.5	9.41	2.28	2	1	2.35344e+06
FALSE	High	Master Protein	YCL020W	YCL020W	0	21.155	17	4	6	4	438	49.8	7.46	21.33	4	1	2.33581e+06
FALSE	High	Master Protein	YPL019C	VTC3	0	3.166	1	1	1	1	835	96.5	7.42	1.94	1	1	2.30883e+06
FALSE	High	Master Protein	YCR030C	SYP1	0	3.66	2	1	1	1	870	96.1	8.59	2.83	1	1	2.30585e+06
FALSE	High	Master Protein	YER125W	RSP5	0	5.565	3	2	2	2	809	91.8	6.7	2.04	2	1	2.27396e+06
FALSE	High	Master Protein	YIR012W	SQT1	0	5.005	4	2	10	2	431	47.1	4.46	3.33	2	1	2.24036e+06
FALSE	High	Master Protein	YJL172W	CPS1	0	10.986	7	3	4	3	576	64.6	5.53	8.72	3	1	2.23898e+06
FALSE	High	Master Protein	YMR229C	RRP5	0.004	2.052	1	1	1	1	1729	193	6.19	0	1	1	2.23835e+06
FALSE	High	Master Protein	YOL022C	TSR4	0	6.674	6	2	4	2	408	46	4.93	4.98	2	1	2.21524e+06
FALSE	High	Master Protein	YNL239W	LAP3	0	11.386	8	3	7	3	454	52.1	7.84	13.73	3	1	2.20053e+06
FALSE	High	Master Protein	YHR168W	MTG2	0	16.683	9	3	4	3	518	57.8	9.04	13.81	3	1	2.19366e+06
FALSE	High	Master Protein	YDL229W	SSB1	0	52.57	26	13	54	1	613	66.6	5.44	132.05	13	1	2.19095e+06
FALSE	High	Master Protein	YGR083C	GCD2	0	15.234	6	3	4	3	651	70.8	9.42	5.98	3	1	2.17643e+06
FALSE	High	Master Protein	YHR024C	MAS2	0	10.556	7	3	6	3	482	53.3	6.34	8.46	3	1	2.16758e+06
FALSE	High	Master Protein	YHL021C	AIM17	0	19.066	15	5	12	5	465	53.1	7.55	19.84	5	1	2.1616e+06
FALSE	High	Master Protein	YNL261W	ORC5	0	8.872	7	3	3	3	479	55.3	5.92	6.57	3	1	2.15475e+06
FALSE	High	Master Protein	YOL041C	NOP12	0	6.219	5	2	3	2	459	51.9	9.44	4.38	2	1	2.15128e+06
FALSE	High	Master Protein	YML124C	TUB3	0	45.709	31	10	37	4	445	49.7	5.16	76.59	10	1	2.14633e+06
FALSE	High	Master Protein	YJL123C	MTC1	0	3.636	4	1	2	1	478	53.4	4.59	2.31	1	1	2.13882e+06
FALSE	High	Master Protein	YJR046W	TAH11	0	7.872	4	2	3	2	604	68.4	8.51	6.96	2	1	2.1286e+06
FALSE	High	Master Protein	YGL022W	STT3	0	3.97	2	2	2	2	718	81.5	8	3.41	2	1	2.12384e+06
FALSE	High	Master Protein	YBR031W	RPL4A	0	12.48	10	2	5	2	362	39.1	10.64	18.25	2	1	2.12062e+06
FALSE	High	Master Protein	YJR125C	ENT3	0	11.118	8	3	5	3	408	45.1	4.84	12.06	3	1	2.09557e+06
FALSE	High	Master Protein	YDR312W	SSF2	0	7.795	4	1	2	1	453	51.8	9.03	6.97	1	1	2.08764e+06
FALSE	High	Master Protein	YCR035C	RRP43	0	2.753	2	1	2	1	394	44	4.98	4.52	1	1	2.08655e+06
FALSE	High	Master Protein	YMR205C	PFK2	0	8.306	3	2	2	2	959	104.6	6.67	4.44	2	1	2.0561e+06
FALSE	High	Master Protein	YPL243W	SRP68	0	5.852	4	2	2	2	599	69	8.75	0	2	1	2.0273e+06
FALSE	High	Master Protein	YBL037W	APL3	0	3.446	1	1	1	1	1025	114.9	8.63	2.14	1	1	2.00882e+06
FALSE	High	Master Protein	YPL260W	YPL260W	0	15.872	8	3	4	3	551	62.7	5.12	7.63	3	1	2.00122e+06
FALSE	High	Master Protein	YIL097W	FYV10	0	12.231	5	2	4	2	516	59.9	7.14	9.04	2	1	1.99579e+06
FALSE	High	Master Protein	YBR214W	SDS24	0	9.122	6	2	6	2	527	57.2	8.91	15.5	2	1	1.9936e+06
FALSE	High	Master Protein	YBR006W	UGA2	0	11.425	8	2	2	2	497	54.2	6.65	9.95	2	1	1.98829e+06
FALSE	High	Master Protein	YKL211C	TRP3	0.002	2.323	1	1	3	1	484	53.5	6.92	3.95	1	1	1.98642e+06
FALSE	High	Master Protein	YJR049C	UTR1	0	12.853	7	3	9	3	530	59.4	7.17	20.8	3	1	1.9648e+06
FALSE	High	Master Protein	YOR354C	MSC6	0	15.968	8	3	9	3	692	79.9	8.15	13.62	3	1	1.96408e+06
FALSE	High	Master Protein	YIL115C	NUP159	0	12.741	3	4	4	4	1460	158.8	4.83	6.96	4	1	1.95838e+06
FALSE	High	Master Protein	YLR387C	REH1	0	14.328	8	3	6	3	432	49.7	7.66	15.29	3	1	1.94859e+06
FALSE	High	Master Protein	YDR395W	SXM1	0	9.674	4	4	4	4	944	108.3	4.72	0	4	1	1.91569e+06
FALSE	High	Master Protein	YMR237W	BCH1	0.009	1.84	1	1	1	1	724	82	5.36	0	1	1	1.91346e+06
FALSE	High	Master Protein	YDL040C	NAT1	0	5.749	2	1	1	1	854	98.8	8.78	2.89	1	1	1.90598e+06
FALSE	High	Master Protein	YGR192C	TDH3	0	12.777	16	4	6	4	332	35.7	6.96	6.69	4	1	1.88724e+06
FALSE	High	Master Protein	YNL240C	NAR1	0	18.417	10	3	3	3	491	54.1	7.56	11.81	3	1	1.87703e+06
FALSE	High	Master Protein	YKL191W	DPH2	0	10.114	7	2	5	2	534	59.7	5.08	12.87	2	1	1.8706e+06
FALSE	High	Master Protein	YML016C	PPZ1	0	8.499	4	2	5	2	692	77.4	8.28	11.62	2	1	1.86926e+06
FALSE	High	Master Protein	YLR060W	FRS1	0	10.859	5	2	2	2	595	67.3	5.78	3.84	2	1	1.86014e+06
FALSE	High	Master Protein	YGL252C	RTG2	0	11.491	5	2	3	2	588	65.5	7.99	8.97	2	1	1.85631e+06
FALSE	High	Master Protein	YNL119W	NCS2	0	6.446	4	2	6	2	493	56.4	6.39	8.35	2	1	1.83848e+06
FALSE	High	Master Protein	YLR382C	NAM2	0	5.628	2	1	1	1	894	101.9	8.37	2.25	1	1	1.8371e+06
FALSE	High	Master Protein	YGR103W	NOP7	0.006	1.98	1	1	1	1	605	69.8	5.6	0	1	1	1.81973e+06
FALSE	High	Master Protein	YMR296C	LCB1	0	8.031	3	1	2	1	558	62.2	6.18	6.45	1	1	1.79666e+06
FALSE	High	Master Protein	YPL270W	MDL2	0	7.189	3	1	1	1	773	85.1	9.07	3.19	1	1	1.79305e+06
FALSE	High	Master Protein	YLR397C	AFG2	0	9.899	5	2	3	2	780	84.7	5.71	8.84	2	1	1.78267e+06
FALSE	High	Master Protein	YML075C	HMG1	0	6.235	2	2	2	2	1054	115.6	8	4.26	2	1	1782431
FALSE	High	Master Protein	YPL058C	PDR12	0	3.494	1	1	5	1	1511	171	6.84	2.03	1	1	1.77698e+06
FALSE	High	Master Protein	YGL120C	PRP43	0	3.439	2	1	1	1	767	87.5	6.42	3.8	1	1	1.76626e+06
FALSE	High	Master Protein	YNL248C	RPA49	0	3.108	3	1	2	1	415	46.6	9.54	4.73	1	1	1.75823e+06
FALSE	High	Master Protein	YDR294C	DPL1	0	4.964	4	2	2	2	589	65.5	8.03	1.75	2	1	1.75423e+06
FALSE	High	Master Protein	YOL027C	MDM38	0	10.291	8	3	6	3	573	65	7.77	4.76	3	1	1.75251e+06
FALSE	High	Master Protein	YNL330C	RPD3	0	5.236	4	2	6	2	433	48.9	5.52	7.26	2	1	1.74353e+06
FALSE	High	Master Protein	YNL183C	NPR1	0	7.236	4	2	3	2	790	85.9	8.37	2.79	2	1	1.73388e+06
FALSE	High	Master Protein	YBR279W	PAF1	0	10.26	8	2	2	2	445	51.8	4.93	4.37	2	1	1.72502e+06
FALSE	High	Master Protein	YKL027W	TCD2	0	13.492	13	4	5	4	447	50.2	8.78	8.14	4	1	1.72382e+06
FALSE	High	Master Protein	YOL144W	NOP8	0.001	2.368	4	1	1	1	484	56.9	5.96	0	1	1	1.71616e+06
FALSE	High	Master Protein	YHR113W	APE4	0	12.475	11	3	3	3	490	54.1	7.02	8.23	3	1	1.6913e+06
FALSE	High	Master Protein	YAR035W	YAT1	0	8.288	4	2	2	2	687	77.7	6.93	2.37	2	1	1.68794e+06
FALSE	High	Master Protein	YAL021C	CCR4	0.004	2.087	1	1	2	1	837	94.6	6.84	3.57	1	1	1.68109e+06
FALSE	High	Master Protein	YER123W	YCK3	0	18.501	9	3	5	3	524	60.2	8.78	12.85	3	1	1.66617e+06
FALSE	High	Master Protein	YPL116W	HOS3	0	2.797	6	2	2	2	697	79.2	7.21	0	2	1	1.64738e+06
FALSE	High	Master Protein	YLL036C	PRP19	0	5.142	6	3	3	3	503	56.5	5.17	1.62	3	1	1.646e+06
FALSE	High	Master Protein	YER151C	UBP3	0	8.199	3	2	2	2	912	101.9	7.84	5.49	2	1	1.6437e+06
FALSE	High	Master Protein	YOR272W	YTM1	0	6.078	7	2	4	2	460	51.3	6.96	5.45	2	1	1.60847e+06
FALSE	High	Master Protein	YPL201C	YIG1	0	9.099	7	2	4	2	461	52.8	6.07	7.02	2	1	1.58786e+06
FALSE	High	Master Protein	YER122C	GLO3	0	12.976	6	2	4	2	493	55.1	8.25	10.15	2	1	1.56071e+06
FALSE	High	Master Protein	YHL039W	EFM1	0	16.446	7	3	4	3	585	67.4	6.67	10.22	3	1	1.55823e+06
FALSE	High	Master Protein	YDR483W	KRE2	0	6.746	4	1	6	1	442	51.4	5.4	17.94	1	1	1.55733e+06
FALSE	High	Master Protein	YBL075C	SSA3	0	67.628	25	14	115	1	649	70.5	5.17	313.65	14	1	1.55679e+06
FALSE	High	Master Protein	YPR133C	SPN1	0	12.788	13	4	6	4	410	46.1	7.52	9.02	4	1	1.542e+06
FALSE	High	Master Protein	YPR162C	ORC4	0	14.536	7	3	5	3	529	60.7	6.81	10.22	3	1	1.53609e+06
FALSE	High	Master Protein	YLR033W	RSC58	0	19.84	16	5	8	5	502	57.8	8.16	8.4	5	1	1.5285e+06
FALSE	High	Master Protein	YBR115C	LYS2	0	3.197	1	1	2	1	1392	155.2	5.95	2.08	1	1	1.48817e+06
FALSE	High	Master Protein	YGL167C	PMR1	0.004	2.289	1	1	1	1	950	104.5	5.68	2.27	1	1	1.47737e+06
FALSE	High	Master Protein	YDR172W	SUP35	0.004	2.112	2	1	1	1	685	76.5	7.01	2.9	1	1	1.47251e+06
FALSE	High	Master Protein	YOR211C	MGM1	0	5.712	2	2	2	2	881	99.1	7.59	1.66	2	1	1.46304e+06
FALSE	High	Master Protein	YGL038C	OCH1	0	9.871	6	2	4	2	480	55.1	7.68	7.47	2	1	1.45325e+06
FALSE	High	Master Protein	YKL127W	PGM1	0	4.149	3	2	2	1	570	63.1	7.24	0	2	1	1.4479e+06
FALSE	High	Master Protein	YER143W	DDI1	0	12.166	7	2	3	2	428	47.3	5.11	11.29	2	1	1.44094e+06
FALSE	High	Master Protein	YDL190C	UFD2	0	9.404	3	2	2	2	961	109.8	5.8	5.82	2	1	1.43546e+06
FALSE	High	Master Protein	YBR102C	EXO84	0.004	2.189	3	1	1	1	753	85.5	7.94	0	1	1	1.43172e+06
FALSE	High	Master Protein	YBR227C	MCX1	0	6.891	5	2	3	2	520	57.9	7.75	7.01	2	1	1.42746e+06
FALSE	High	Master Protein	YKR002W	PAP1	0	4.094	3	2	2	2	568	64.5	7.87	3.8	2	1	1.42731e+06
FALSE	High	Master Protein	YPL091W	GLR1	0	3.732	2	1	1	1	483	53.4	7.83	3.01	1	1	1.4134e+06
FALSE	High	Master Protein	YOR267C	HRK1	0	7.289	2	1	2	1	759	85.6	7.31	7.2	1	1	1.40846e+06
FALSE	High	Master Protein	YKR072C	SIS2	0	3.059	3	1	1	1	562	62.4	4.74	2.19	1	1	1.39348e+06
FALSE	High	Master Protein	YBR072W	HSP26	0	8.715	18	2	3	2	214	23.9	5.53	8.68	2	1	1.39191e+06
FALSE	High	Master Protein	YCL004W	PGS1	0	4.109	4	2	3	2	521	59.3	9.67	6.12	2	1	1.38716e+06
FALSE	High	Master Protein	YLR258W	GSY2	0	7.538	5	3	4	2	705	80	6.35	3.8	3	1	1.38357e+06
FALSE	High	Master Protein	YIL162W	SUC2	0	4.092	3	1	2	1	532	60.6	4.75	0	1	1	1.36532e+06
FALSE	High	Master Protein	YBL047C	EDE1	0	9.075	3	2	3	2	1381	150.7	4.72	3.9	2	1	1.3434e+06
FALSE	High	Master Protein	YLR433C	CNA1	0	6.689	3	2	5	1	553	63	6.67	8.81	2	1	1.3309e+06
FALSE	High	Master Protein	YOR110W	TFC7	0	2.952	4	1	2	1	435	49.1	4.92	5.44	1	1	1.31747e+06
FALSE	High	Master Protein	YPL122C	TFB2	0	6.872	5	2	2	2	513	58.5	6.81	5.3	2	1	1.31598e+06
FALSE	High	Master Protein	YMR258C	ROY1	0	8.297	5	3	4	3	553	64.4	6.39	2.04	3	1	1.29484e+06
FALSE	High	Master Protein	YOL060C	MAM3	0	9.625	4	2	4	2	706	77.7	6.65	8.23	2	1	1.2933e+06
FALSE	High	Master Protein	YMR020W	FMS1	0	13.964	7	2	2	2	508	57.8	5.67	5.71	2	1	1.27546e+06
FALSE	High	Master Protein	YLR057W	MNL2	0	13.378	7	4	7	4	849	96.9	5.69	13.7	4	1	1.24207e+06
FALSE	High	Master Protein	YFL004W	VTC2	0	10.831	5	3	4	3	828	95.4	6.76	7.43	3	1	1.23456e+06
FALSE	High	Master Protein	YER065C	ICL1	0	2.413	2	1	3	1	557	62.4	6.42	8.38	1	1	1.2312e+06
FALSE	High	Master Protein	YEL011W	GLC3	0	8.459	8	3	4	3	704	81.1	6.16	0	3	1	1.22974e+06
FALSE	High	Master Protein	YER059W	PCL6	0	5.173	4	2	3	2	420	47	6.21	6.1	2	1	1.18181e+06
FALSE	High	Master Protein	YKR082W	NUP133	0.005	1.987	1	1	2	1	1157	133.2	5.12	3.71	1	1	1.17185e+06
FALSE	High	Master Protein	YFR014C	CMK1	0	7.195	7	2	4	2	446	50.3	6.11	11.64	2	1	1.16264e+06
FALSE	High	Master Protein	YPL184C	MRN1	0	6.659	5	3	4	3	612	68.6	5.9	2.34	3	1	1.15371e+06
FALSE	High	Master Protein	YHR042W	NCP1	0.009	1.816	2	1	1	1	691	76.7	5.19	2.25	1	1	1.1377e+06
FALSE	High	Master Protein	YKL074C	MUD2	0	5.598	5	2	2	2	527	60.4	8.19	2.02	2	1	1.1246e+06
FALSE	High	Master Protein	YGR086C	PIL1	0	6.188	7	2	3	2	339	38.3	4.63	5.74	2	1	1.12342e+06
FALSE	High	Master Protein	YPL231W	FAS2	0	3.963	1	1	1	1	1887	206.8	5.44	2.87	1	1	1.11278e+06
FALSE	High	Master Protein	YLL006W	MMM1	0.004	2.037	2	1	3	1	426	48.6	5.64	4.21	1	1	1.11147e+06
FALSE	High	Master Protein	YOR347C	PYK2	0	9.486	8	3	18	2	506	55.2	6.92	37.51	3	1	1.10862e+06
FALSE	High	Master Protein	YNL251C	NRD1	0	7.185	7	2	2	2	575	63.8	9.17	0	2	1	1.1077e+06
FALSE	High	Master Protein	YGL059W	PKP2	0	6.338	5	2	2	2	491	57.3	8.02	5.05	2	1	1.10234e+06
FALSE	High	Master Protein	YJL010C	NOP9	0	4.124	2	1	1	1	666	77.7	8.15	0	1	1	1.09435e+06
FALSE	High	Master Protein	YJL081C	ARP4	0	6.795	4	1	1	1	489	54.8	5.45	5.2	1	1	1.08751e+06
FALSE	High	Master Protein	YPR118W	MRI1	0	5.993	5	2	2	2	411	45	5.03	3.9	2	1	1.06409e+06
FALSE	High	Master Protein	YLR303W	MET17	0	2.587	3	1	1	1	444	48.6	6.43	2.13	1	1	1.06126e+06
FALSE	High	Master Protein	YNL077W	APJ1	0	5.088	3	1	2	1	528	58.9	6.9	3.15	1	1	1.05502e+06
FALSE	High	Master Protein	YDR168W	CDC37	0	3.995	3	1	1	1	506	58.3	5.06	2.73	1	1	1.05272e+06
FALSE	High	Master Protein	YJL146W	IDS2	0	7.358	8	2	2	2	469	53.2	4.87	4.25	2	1	1.04988e+06
FALSE	High	Master Protein	YJR103W	URA8	0	6.084	3	1	1	1	578	64.5	5.64	4.57	1	1	1.04973e+06
FALSE	High	Master Protein	YCL045C	EMC1	0	7.59	3	1	1	1	760	87.1	5.35	4.17	1	1	1.04479e+06
FALSE	High	Master Protein	YML130C	ERO1	0	8.846	5	2	3	2	563	65	5.68	3.84	2	1	1.04141e+06
FALSE	High	Master Protein	YMR235C	RNA1	0	5.325	3	1	2	1	407	45.8	4.61	4.88	1	1	1039779
FALSE	High	Master Protein	YDR436W	PPZ2	0	13.05	5	2	2	2	710	78.4	9.28	4.58	2	1	1.03055e+06
FALSE	High	Master Protein	YHR111W	UBA4	0	10.766	9	3	4	3	440	49.3	6.54	8.5	3	1	1.02877e+06
FALSE	High	Master Protein	YBR025C	OLA1	0	7.01	7	2	2	2	394	44.1	7.43	5.99	2	1	1.01703e+06
FALSE	High	Master Protein	YNL083W	SAL1	0	18.459	10	3	6	3	494	55.7	8.78	13.21	3	1	1.00567e+06
FALSE	High	Master Protein	YBR288C	APM3	0	4.094	6	2	3	2	483	54.8	6.55	4.44	2	1	997857
FALSE	High	Master Protein	YCR054C	CTR86	0	3.489	2	1	3	1	563	65.2	4.96	4.62	1	1	995456
FALSE	High	Master Protein	YGR093W	DRN1	0	12.115	6	2	2	2	507	58.2	6.24	6.76	2	1	993164
FALSE	High	Master Protein	YER168C	CCA1	0	11.453	5	2	4	2	546	62.4	8.21	10.38	2	1	988821
FALSE	High	Master Protein	YIL018W	RPL2B	0	4.969	7	1	1	1	254	27.4	11.11	4.28	1	1	986484
FALSE	High	Master Protein	YCL052C	PBN1	0	3.083	2	1	5	1	416	47.9	5.66	0	1	1	984113
FALSE	High	Master Protein	YIL005W	EPS1	0	3.447	2	1	1	1	701	81.2	7.84	0	1	1	974880
FALSE	High	Master Protein	YNL055C	POR1	0	6.024	7	1	1	1	283	30.4	7.93	3.92	1	1	966378
FALSE	High	Master Protein	YGL107C	RMD9	0.005	1.987	1	1	4	1	646	74.5	7.99	1.69	1	1	962995
FALSE	High	Master Protein	YLL019C	KNS1	0.002	2.297	2	1	2	1	737	83.8	8.51	2.12	1	1	954415
FALSE	High	Master Protein	YMR135C	GID8	0	11.846	8	2	5	2	455	51.7	7.31	12.74	2	1	953542
FALSE	High	Master Protein	YKL181W	PRS1	0	2.809	4	1	1	1	427	47	5.73	2.03	1	1	950522
FALSE	High	Master Protein	YBR263W	SHM1	0	4.265	4	2	3	1	490	53.7	8.72	2.83	2	1	948103
FALSE	High	Master Protein	YER091C	MET6	0	4.433	1	1	1	1	767	85.8	6.47	1.99	1	1	944360
FALSE	High	Master Protein	YDR473C	PRP3	0	12.612	6	2	3	2	469	55.8	8.57	6.08	2	1	938077
FALSE	High	Master Protein	YOR112W	CEX1	0	4.553	2	1	4	1	761	84.7	5.41	5.35	1	1	930724
FALSE	High	Master Protein	YNL212W	VID27	0.004	2.062	2	1	1	1	782	88.8	5.1	0	1	1	926736
FALSE	High	Master Protein	YNL292W	PUS4	0	11.117	8	2	4	2	403	45.2	6.58	10.93	2	1	922054
FALSE	High	Master Protein	YER081W	SER3	0	6.822	5	2	2	2	469	51.2	5.57	4.54	2	1	915267
FALSE	High	Master Protein	YHR072W	ERG7	0	4.987	5	3	3	3	731	83.4	6.61	2.53	3	1	913847
FALSE	High	Master Protein	YHR108W	GGA2	0	3.997	3	2	2	2	585	64.3	6.49	3.38	2	1	911836
FALSE	High	Master Protein	YER073W	ALD5	0	8.702	3	3	14	1	520	56.7	8.15	33.58	3	1	897112
FALSE	High	Master Protein	YML013W	UBX2	0	2.711	2	1	4	1	584	66.7	5.45	6.84	1	1	895218
FALSE	High	Master Protein	YGL099W	LSG1	0	11.42	9	3	5	3	640	72.7	8.76	4.85	3	1	881530
FALSE	High	Master Protein	YJL061W	NUP82	0	3.049	2	1	1	1	713	82	5.36	2.01	1	1	880367
FALSE	High	Master Protein	YDR198C	RKM2	0	3.876	3	1	3	1	479	55.9	5.35	7.28	1	1	871452
FALSE	High	Master Protein	YNR048W	YNR048W	0.002	2.314	3	1	1	1	393	44.5	8.02	2.09	1	1	868167
FALSE	High	Master Protein	YGR178C	PBP1	0.004	2.199	2	1	1	1	722	78.7	6.92	0	1	1	861674
FALSE	High	Master Protein	YOL086C	ADH1	0.006	1.979	2	1	2	1	348	36.8	6.68	0	1	1	859422
FALSE	High	Master Protein	YHR197W	RIX1	0.004	2.164	1	1	1	1	763	86.7	5.62	0	1	1	845899
FALSE	High	Master Protein	YOL069W	NUF2	0	5.941	5	2	3	2	451	52.9	4.61	6.3	2	1	817218
FALSE	High	Master Protein	YGR233C	PHO81	0.004	2.19	1	1	1	1	1178	133.9	5.85	1.63	1	1	807304
FALSE	High	Master Protein	YFR051C	RET2	0	4.07	3	2	2	2	546	60.6	5.2	0	2	1	804222
FALSE	High	Master Protein	YOR205C	GEP3	0	6.083	4	2	3	2	556	63.8	9.29	6.42	2	1	793141
FALSE	High	Master Protein	YLR212C	TUB4	0	8.178	7	2	4	2	473	52.6	4.74	5.07	2	1	787266
FALSE	High	Master Protein	YHL038C	CBP2	0	4.71	3	1	1	1	630	73.8	9	2.35	1	1	776705
FALSE	High	Master Protein	YOL116W	MSN1	0	6.168	4	1	1	1	382	43	6.7	3.55	1	1	776352
FALSE	High	Master Protein	YBL072C	RPS8A	0	4.402	8	1	2	1	200	22.5	10.67	2.56	1	1	768464
FALSE	High	Master Protein	YPL169C	MEX67	0	4.49	3	1	1	1	599	67.3	9.2	2.86	1	1	766028
FALSE	High	Master Protein	YNL007C	SIS1	0.004	2.217	2	1	1	1	352	37.6	9.03	0	1	1	763899
FALSE	High	Master Protein	YBL092W	RPL32	0	7.233	16	2	3	2	130	14.8	11.17	2.62	2	1	746147
FALSE	High	Master Protein	YDL063C	SYO1	0	6.606	5	2	3	2	620	70.1	5.2	5.89	2	1	739578
FALSE	High	Master Protein	YDR251W	PAM1	0	7.426	4	2	3	2	830	92.8	8.44	6.03	2	1	738267
FALSE	High	Master Protein	YGL208W	SIP2	0	17.898	9	3	7	1	415	46.4	5.67	13.04	3	1	734434
FALSE	High	Master Protein	YPR010C	RPA135	0	3.487	3	2	2	2	1203	135.7	7.65	0	2	1	713638
FALSE	High	Master Protein	YDR150W	NUM1	0	7.51	1	2	2	2	2748	312.8	5.4	2.37	2	1	700789
FALSE	High	Master Protein	YLR401C	DUS3	0	4.65	2	1	1	1	668	76.5	7.42	2.29	1	1	695221
FALSE	High	Master Protein	YBR236C	ABD1	0.002	2.34	2	1	1	1	436	50.3	7.99	0	1	1	691617
FALSE	High	Master Protein	YOR018W	ROD1	0	10.357	5	3	3	3	837	92.3	8.79	7.06	3	1	686910
FALSE	High	Master Protein	YLL029W	FRA1	0	5.391	4	2	3	2	749	84.9	6.86	2.13	2	1	684787
FALSE	High	Master Protein	YOR244W	ESA1	0	6.156	5	2	4	2	445	52.6	7.71	9.3	2	1	684615
FALSE	High	Master Protein	YPL112C	PEX25	0	6.739	7	3	5	3	394	44.9	9.03	4.26	3	1	672771
FALSE	High	Master Protein	YLR392C	ART10	0	8.537	6	2	5	2	518	59.7	8.81	11.11	2	1	669130
FALSE	High	Master Protein	YLR015W	BRE2	0	5.51	3	1	1	1	505	58.3	6.09	3.45	1	1	669032
FALSE	High	Master Protein	YDR449C	UTP6	0	2.496	2	1	2	1	440	52.4	8.97	2.05	1	1	668083
FALSE	High	Master Protein	YCL011C	GBP2	0	10.701	8	2	3	2	427	48.7	6.28	8.31	2	1	655809
FALSE	High	Master Protein	YGR252W	GCN5	0	2.732	2	1	1	1	439	51	6.65	2.59	1	1	655197
FALSE	High	Master Protein	YPL208W	RKM1	0	7.715	5	2	3	2	583	67.1	5.14	5.07	2	1	655005
FALSE	High	Master Protein	YOR360C	PDE2	0	6.456	4	1	1	1	526	61	6.62	3.38	1	1	646762
FALSE	High	Master Protein	YPL072W	UBP16	0	5.71	4	2	3	2	499	56.9	9.13	1.97	2	1	646338
FALSE	High	Master Protein	YER082C	UTP7	0	4.212	3	1	2	1	554	62.3	9.45	3.06	1	1	644200
FALSE	High	Master Protein	YNL049C	SFB2	0	3.017	1	1	2	1	876	98.9	5.31	1.9	1	1	637934
FALSE	High	Master Protein	YBR142W	MAK5	0	10.772	4	2	2	2	773	87	8.4	4.59	2	1	631949
FALSE	High	Master Protein	YEL015W	EDC3	0	7.782	5	1	1	1	551	61.3	6.4	4.23	1	1	620167
FALSE	High	Master Protein	YPL228W	CET1	0	4.418	6	2	2	2	549	61.8	5.6	0	2	1	611986
FALSE	High	Master Protein	YPL085W	SEC16	0	7.108	2	2	2	2	2195	241.5	5.38	3.44	2	1	608766
FALSE	High	Master Protein	YDR229W	IVY1	0	8.644	8	2	2	2	453	49.9	5.05	6.24	2	1	581049
FALSE	High	Master Protein	YGL009C	LEU1	0	7.19	5	3	3	3	779	85.7	5.9	1.85	3	1	579209
FALSE	High	Master Protein	YOL145C	CTR9	0.004	2.289	1	1	1	1	1077	124.6	6.3	0	1	1	569220
FALSE	High	Master Protein	YNL163C	RIA1	0.004	2.263	1	1	2	1	1110	124.4	5.12	2.17	1	1	568864
FALSE	High	Master Protein	YBL051C	PIN4	0	3.347	3	1	1	1	668	73.7	6.25	2.55	1	1	545579
FALSE	High	Master Protein	YMR210W	YMR210W	0	6.351	3	1	1	1	449	51.4	8.4	2.28	1	1	535035
FALSE	High	Master Protein	YML097C	VPS9	0	5.314	3	1	2	1	451	52.5	5.08	2.34	1	1	529903
FALSE	High	Master Protein	YDR170C	SEC7	0	3.46	1	1	2	1	2009	226.7	4.81	0	1	1	529379
FALSE	High	Master Protein	YDR208W	MSS4	0	2.768	2	1	1	1	779	89.3	9.31	0	1	1	519205
FALSE	High	Master Protein	YEL020C	YEL020C	0	5.879	7	3	4	3	560	61.3	7.66	0	3	1	517950
FALSE	High	Master Protein	YCR072C	RSA4	0	3.398	2	1	1	1	515	57	8.87	0	1	1	514044
FALSE	High	Master Protein	YKL021C	MAK11	0	4.963	3	1	2	1	468	53.6	8.44	2.6	1	1	513316
FALSE	High	Master Protein	YPL083C	SEN54	0.004	2.078	3	1	1	1	467	54.6	9.11	0	1	1	506302
FALSE	High	Master Protein	YPL214C	THI6	0	3.905	3	1	3	1	540	58	5.95	5.76	1	1	500385
FALSE	High	Master Protein	YBR200W	BEM1	0.004	2.248	2	1	2	1	551	61.6	8.62	3.53	1	1	489648
FALSE	High	Master Protein	YBL027W	RPL19B	0	2.825	5	1	1	1	189	21.7	11.36	2.14	1	1	486006
FALSE	High	Master Protein	YMR240C	CUS1	0	2.616	3	1	1	1	436	50.2	8.56	2.39	1	1	484552
FALSE	High	Master Protein	YGR119C	NUP57	0	3.144	2	1	2	1	541	57.5	9.58	0	1	1	479790
FALSE	High	Master Protein	YDR311W	TFB1	0	7.347	3	1	2	1	642	72.8	6.9	7.27	1	1	478764
FALSE	High	Master Protein	YOL031C	SIL1	0	3.109	5	1	1	1	421	48.2	5.55	4.03	1	1	469635
FALSE	High	Master Protein	YDR323C	PEP7	0	4.913	4	2	2	2	515	59.4	8.44	0	2	1	469176
FALSE	High	Master Protein	YPL139C	UME1	0	5.688	4	1	2	1	460	51	5.25	6.68	1	1	467156
FALSE	High	Master Protein	YOR206W	NOC2	0	2.938	2	1	1	1	710	81.6	8.48	0	1	1	457977
FALSE	High	Master Protein	YMR239C	RNT1	0	3.525	2	1	3	1	471	54	8.59	4.79	1	1	454528
FALSE	High	Master Protein	YDL085W	NDE2	0	6.161	6	2	3	2	545	61.6	8.69	4.94	2	1	453851
FALSE	High	Master Protein	YMR125W	STO1	0	4.929	3	2	2	2	861	100	4.91	2.05	2	1	453373
FALSE	High	Master Protein	YOL068C	HST1	0.008	1.877	2	1	1	1	503	57.7	8.5	0	1	1	452271
FALSE	High	Master Protein	YNL161W	CBK1	0.004	2.219	3	1	1	1	756	86.9	7.91	2.48	1	1	448016
FALSE	High	Master Protein	YIL108W	YIL108W	0	2.471	2	1	1	1	696	77.4	7.5	0	1	1	444724
FALSE	High	Master Protein	YNL301C	RPL18B	0.007	1.939	4	1	2	1	186	20.6	11.71	0	1	1	441174
FALSE	High	Master Protein	YGR186W	TFG1	0	5.697	2	1	2	1	735	82.1	5.72	5.79	1	1	433637
FALSE	High	Master Protein	YLR019W	PSR2	0.008	1.872	3	1	2	1	397	44.7	4.77	2.11	1	1	421687
FALSE	High	Master Protein	YLL045C	RPL8B	0	6.384	11	2	3	2	256	28.1	10.02	3.83	2	1	414471
FALSE	High	Master Protein	YDR498C	SEC20	0	2.627	2	1	1	1	383	43.9	6.02	1.72	1	1	411555
FALSE	High	Master Protein	YLR335W	NUP2	0	6.984	6	2	3	2	720	77.8	7.2	4.61	2	1	401469
FALSE	High	Master Protein	YPR084W	YPR084W	0	3.965	4	1	2	1	456	50.8	7.14	3.33	1	1	394046
FALSE	High	Master Protein	YGR166W	TRS65	0	2.63	2	1	1	1	560	63.3	8.82	0	1	1	390853
FALSE	High	Master Protein	YBR044C	TCM62	0	3.752	3	1	2	1	572	64.2	8.9	5.06	1	1	389892
FALSE	High	Master Protein	YBR217W	ATG12	0	2.395	9	1	1	1	186	21.1	6.79	0	1	1	389131
FALSE	High	Master Protein	YMR067C	UBX4	0.004	2.221	5	1	1	1	416	46.9	8.84	2.07	1	1	385884
FALSE	High	Master Protein	YLL010C	PSR1	0	4.026	4	1	1	1	427	47.9	5.17	2.66	1	1	375181
FALSE	High	Master Protein	YIL131C	FKH1	0	5.927	4	1	2	1	484	53.5	8.32	5.67	1	1	373009
FALSE	High	Master Protein	YER020W	GPA2	0.004	2.282	2	1	3	1	449	50.4	6.46	3.31	1	1	372151
FALSE	High	Master Protein	YOL049W	GSH2	0	4.931	3	1	1	1	491	55.8	5.66	2.3	1	1	367091
FALSE	High	Master Protein	YDR299W	BFR2	0	3.236	2	1	1	1	534	61.2	4.78	1.75	1	1	363183
FALSE	High	Master Protein	YDR099W	BMH2	0	3.295	3	1	1	1	273	31	4.88	0	1	1	362981
FALSE	High	Master Protein	YCL029C	BIK1	0	6.581	4	1	1	1	440	51.1	5.92	2.38	1	1	362103
FALSE	High	Master Protein	YHR018C	ARG4	0	2.897	2	1	3	1	463	52	5.73	4	1	1	361166
FALSE	High	Master Protein	YBL032W	HEK2	0	2.629	2	1	1	1	381	41.7	6.06	1.85	1	1	359734
FALSE	High	Master Protein	YAL041W	CDC24	0	3.307	2	1	1	1	854	96.9	8.46	2.51	1	1	331913
FALSE	High	Master Protein	YMR100W	MUB1	0	2.89	3	1	1	1	620	72.2	6.89	0	1	1	329294
FALSE	High	Master Protein	YHR135C	YCK1	0	20.315	11	4	9	2	538	61.7	9.04	20.38	4	1	325981
FALSE	High	Master Protein	YCR032W	BPH1	0.008	1.892	0	1	1	1	2167	250.7	6.46	0	1	1	325895
FALSE	High	Master Protein	YMR004W	MVP1	0.004	2.235	1	1	2	1	511	59.6	5.5	3.22	1	1	323920
FALSE	High	Master Protein	YBR272C	HSM3	0	4.478	4	2	2	2	480	55.5	4.83	1.85	2	1	322706
FALSE	High	Master Protein	YHR039C	MSC7	0	3.56	3	1	1	1	644	71.3	7.69	2.22	1	1	321983
FALSE	High	Master Protein	YFL053W	DAK2	0	3.927	3	1	3	1	591	62.1	5.87	2.45	1	1	319581
FALSE	High	Master Protein	YJL177W	RPL17B	0	3.387	9	1	1	1	184	20.5	10.92	0	1	1	317579
FALSE	High	Master Protein	YPL123C	RNY1	0.004	2.137	2	1	1	1	434	50.1	8.05	0	1	1	313994
FALSE	High	Master Protein	YKL204W	EAP1	0.008	1.9	2	1	1	1	632	69.7	9.5	0	1	1	311166
FALSE	High	Master Protein	YNL220W	ADE12	0.004	2.202	2	1	2	1	433	48.2	8.13	4.53	1	1	309639
FALSE	High	Master Protein	YNL175C	NOP13	0	3.811	2	1	3	1	403	45.6	9.29	5.42	1	1	308210
FALSE	High	Master Protein	YMR220W	ERG8	0	5.447	4	1	1	1	451	50.4	6.49	3.59	1	1	308162
FALSE	High	Master Protein	YKL079W	SMY1	0	4.424	4	2	3	2	656	73.8	6.93	2.37	2	1	302659
FALSE	High	Master Protein	YBL098W	BNA4	0	6.76	5	2	2	2	460	52.4	8.4	2.15	2	1	299667
FALSE	High	Master Protein	YKR044W	UIP5	0	4.211	3	1	1	1	443	50.9	6.9	2.16	1	1	295688
FALSE	High	Master Protein	YJL036W	SNX4	0	3.762	3	1	1	1	423	49	6.49	2.22	1	1	282616
FALSE	High	Master Protein	YOR231W	MKK1	0	4.56	3	1	2	1	508	56.7	8.25	3.53	1	1	281733
FALSE	High	Master Protein	YOL125W	TRM13	0	6.842	4	1	1	1	476	54.1	8.28	3.45	1	1	273813
FALSE	High	Master Protein	YOR109W	INP53	0	3.84	1	1	1	1	1107	124.5	7.2	0	1	1	270879
FALSE	High	Master Protein	YHR158C	KEL1	0	3.152	1	1	1	1	1164	131	5.38	0	1	1	270808
FALSE	High	Master Protein	YFR015C	GSY1	0	5.555	3	2	3	1	708	80.5	6.02	3.51	2	1	269735
FALSE	High	Master Protein	YGL227W	VID30	0.004	2.269	2	1	1	1	958	108.1	4.65	0	1	1	268762
FALSE	High	Master Protein	YEL056W	HAT2	0	2.591	4	1	2	1	401	45	4.84	3.02	1	1	264605
FALSE	High	Master Protein	YDL089W	NUR1	0	2.8	3	1	1	1	484	56.9	9.01	0	1	1	264096
FALSE	High	Master Protein	YOR323C	PRO2	0	3.524	4	1	1	1	456	49.7	5.59	2.72	1	1	257610
FALSE	High	Master Protein	YGL171W	ROK1	0	6.389	4	1	2	1	564	63.6	9.14	3.23	1	1	253876
FALSE	High	Master Protein	YHL029C	OCA5	0.004	2.008	2	1	1	1	679	77.7	6.43	0	1	1	253007
FALSE	High	Master Protein	YKR003W	OSH6	0	5.577	5	2	3	1	448	51.6	8.48	2.52	2	1	252318
FALSE	High	Master Protein	YLR431C	ATG23	0	2.784	3	1	1	1	453	51.5	6.1	0	1	1	251287
FALSE	High	Master Protein	YJR119C	JHD2	0	4.271	3	1	1	1	728	84.9	6.18	0	1	1	246176
FALSE	High	Master Protein	YJR132W	NMD5	0	3.863	1	1	2	1	1048	119.9	4.72	2.14	1	1	241930
FALSE	High	Master Protein	YGR091W	PRP31	0.004	2.079	2	1	1	1	494	56.3	8.1	1.91	1	1	240097
FALSE	High	Master Protein	YBL019W	APN2	0	5.335	3	1	1	1	520	59.4	9.13	2.85	1	1	237848
FALSE	High	Master Protein	Q0130	OLI1	0	2.78	11	1	1	1	76	7.8	8.21	0	1	1	236721
FALSE	High	Master Protein	YLL012W	YEH1	0	5.39	5	2	2	2	573	66.5	6.64	0	2	1	236244
FALSE	High	Master Protein	YBR028C	YPK3	0	2.594	2	1	1	1	525	59.6	7.81	0	1	1	233929
FALSE	High	Master Protein	YDR235W	PRP42	0	3.896	3	1	1	1	544	65.1	8.05	2.56	1	1	233183
FALSE	High	Master Protein	YGL017W	ATE1	0	2.66	3	1	1	1	503	57.9	6.3	2.03	1	1	230276
FALSE	High	Master Protein	YLR253W	MCP2	0	4.041	2	1	1	1	569	65.9	8.87	3.53	1	1	222812
FALSE	High	Master Protein	YMR304W	UBP15	0.004	2.232	1	1	1	1	1230	143.5	5.05	0	1	1	222357
FALSE	High	Master Protein	YGR276C	RNH70	0	3.909	3	1	1	1	553	62.8	7.21	0	1	1	219231
FALSE	High	Master Protein	YLR355C	ILV5	0.004	2.205	3	1	2	1	395	44.3	9.04	0	1	1	216582
FALSE	High	Master Protein	YNL014W	HEF3	0	5.556	3	3	5	1	1044	115.8	6.23	4.25	3	1	209630
FALSE	High	Master Protein	YBL079W	NUP170	0.009	1.843	0	1	1	1	1502	169.4	6.13	1.83	1	1	206126
FALSE	High	Master Protein	YKL217W	JEN1	0	3.406	3	1	1	1	616	69.3	5.91	2.57	1	1	204162
FALSE	High	Master Protein	YPR004C	AIM45	0	7.469	5	1	1	1	344	36.8	8.51	2.91	1	1	200973
FALSE	High	Master Protein	YER144C	UBP5	0	3.096	2	1	1	1	805	92.2	8.32	2.31	1	1	200335
FALSE	High	Master Protein	YDR264C	AKR1	0.002	2.327	2	1	1	1	764	85.8	5.72	0	1	1	198487
FALSE	High	Master Protein	YKR017C	HEL1	0	2.619	3	1	2	1	551	63.5	6.07	0	1	1	194741
FALSE	High	Master Protein	YOR386W	PHR1	0	3.238	3	1	1	1	565	66.2	9.14	0	1	1	191187
FALSE	High	Master Protein	YIL104C	SHQ1	0	3.731	5	2	4	2	507	59.1	4.82	0	2	1	185244
FALSE	High	Master Protein	YHR073W	OSH3	0	5.619	2	1	1	1	996	113.7	8.57	2.56	1	1	182484
FALSE	High	Master Protein	YPL110C	GDE1	0	13.537	2	2	2	2	1223	137.9	6.79	6.39	2	1	182113
FALSE	High	Master Protein	YDL234C	GYP7	0	4.614	2	1	1	1	746	87.3	5.16	3.54	1	1	170078
FALSE	High	Master Protein	YPL204W	HRR25	0	4.961	2	2	2	2	494	57.3	9.26	2.57	2	1	164702
FALSE	High	Master Protein	YER007W	PAC2	0.006	1.981	3	1	1	1	518	59.2	8.6	0	1	1	161815
FALSE	High	Master Protein	YAL013W	DEP1	0	4.08	4	1	2	1	405	46.9	4.69	2.55	1	1	160682
FALSE	High	Master Protein	YMR301C	ATM1	0.004	2.154	2	1	1	1	690	77.5	9.61	0	1	1	153200
FALSE	High	Master Protein	YKL046C	DCW1	0	4.21	3	1	1	1	449	49.5	4.67	2.03	1	1	153187
FALSE	High	Master Protein	YOR118W	RTC5	0.008	1.878	1	1	1	1	567	64.3	6.28	0	1	1	151138
FALSE	High	Master Protein	YBR245C	ISW1	0.006	1.971	1	1	1	1	1129	131	6.64	0	1	1	149125
FALSE	High	Master Protein	YOR069W	VPS5	0	7.415	5	2	2	2	675	76.4	5.19	3.22	2	1	141956
FALSE	High	Master Protein	YGL013C	PDR1	0	4.809	2	2	2	2	1068	121.7	6.93	0	2	1	135086
FALSE	High	Master Protein	YHR033W	YHR033W	0.007	1.966	4	1	1	1	423	46.8	6.07	0	1	1	133464
FALSE	High	Master Protein	YBL017C	PEP1	0	3.319	1	1	1	1	1579	177.7	4.89	2.62	1	1	133154
FALSE	High	Master Protein	YEL034W	HYP2	0	4.267	11	1	1	1	157	17.1	4.96	2.57	1	1	131265
FALSE	High	Master Protein	YBR139W	YBR139W	0	5.226	6	3	3	3	508	57.6	5.31	2.1	3	1	117194
FALSE	High	Master Protein	YGL122C	NAB2	0	4.218	3	1	2	1	525	58.3	8.12	2.74	1	1	114316
FALSE	High	Master Protein	YLR380W	CSR1	0	2.742	3	1	1	1	408	47.4	6.62	0	1	1	101077
FALSE	High	Master Protein	YML100W	TSL1	0	3.26	2	1	1	1	1098	122.9	6.64	3.58	1	1	87548.4
FALSE	High	Master Protein	YPL101W	ELP4	0	5.405	4	2	2	2	456	51.1	9.45	1.81	2	1	84660.7
FALSE	High	Master Protein	YBR163W	EXO5	0.007	1.955	3	1	1	1	585	67.5	7.24	0	1	1	78982.5
FALSE	High	Master Protein	YNR006W	VPS27	0	4.93	2	1	1	1	622	70.9	5.29	2.16	1	1	51385
FALSE	High	Master Protein	YEL030W	ECM10	0	26.367	10	6	27	1	644	70	6.27	65.38	6	1
FALSE	High	Master Protein	YLR029C	RPL15A	0	4.372	7	2	3	2	204	24.4	11.39	1.83	2	1
FALSE	High	Master Protein	YER087W	AIM10	0	2.697	2	1	1	1	576	65.8	7.42	0	1	1
FALSE	High	Master Protein	Q0045	COX1	0	3.378	3	1	1	1	534	58.8	7.11	3.95	1	1
FALSE	High	Master Protein	YDL161W	ENT1	0	2.9	5	1	1	1	454	52.3	5.87	3.82	1	1
FALSE	High	Master Protein	YLR300W	EXG1	0	3.556	5	1	2	1	448	51.3	4.75	5.33	1	1
FALSE	High	Master Protein	YDL115C	IWR1	0	5.18	5	1	1	1	353	40.6	4.74	2.84	1	1
FALSE	High	Master Protein	YLR096W	KIN2	0	2.927	1	1	1	1	1147	128.3	9.41	2.47	1	1
FALSE	High	Master Protein	YNL073W	MSK1	0.004	2.12	1	1	1	1	576	66.1	8.88	0	1	1
FALSE	High	Master Protein	YGL172W	NUP49	0	2.709	3	1	1	1	472	49.1	6.15	0	1	1
FALSE	High	Master Protein	YGR202C	PCT1	0	2.971	3	1	9	1	424	49.4	8.7	6.64	1	1
FALSE	High	Master Protein	YBL030C	PET9	0	2.837	4	1	1	1	318	34.4	9.79	2.14	1	1
FALSE	High	Master Protein	YDR527W	RBA50	0	3.259	3	1	1	1	439	50.2	5.02	2.61	1	1
FALSE	High	Master Protein	YCL037C	SRO9	0	5.367	5	1	1	1	434	48	8.9	3.43	1	1
FALSE	High	Master Protein	YBR273C	UBX7	0	4.011	4	1	1	1	436	50	6.34	2.93	1	1
FALSE	High	Master Protein	YDR132C	YDR132C	0	5.041	4	1	2	1	495	57.2	7.37	2.89	1	1
FALSE	High	Master Protein	YKL075C	YKL075C	0	3.867	4	1	2	1	450	52.1	5.11	2.07	1	1
FALSE	High	Master Protein	YML096W	YML096W	0	2.562	2	1	1	1	525	59.4	6.48	1.91	1	1
FALSE	High	Master Protein	YNL054W-B	YNL054W-B	0	37.08	7	7	51	2	1749	198.1	8.56	109.46	7	1
