# Supplementary material for: An in vivo gene amplification system for high level expression in Saccharomyces cerevisiae
Source: Nat Commun. 2022 May 24;13:2895. doi: 10.1038/s41467-022-30529-8 (PMC9130285; doi:10.1038/s41467-022-30529-8)
Supplement: Supplementary file 6 — Supplementary Data 3 [file 41467_2022_30529_MOESM6_ESM.xlsx]

## Sheet: d3
Proteomics data for SDS-PAGE (sodium dodecyl sulphatepolyacrylamide gel electrophoresis) band d3 in Figure 6
Checked	Protein FDR Confidence: Combined	Master	Accession	Description	Exp. q-value: Combined	Sum PEP Score	Coverage [%]	# Peptides	# PSMs	# Unique Peptides	# AAs	MW [kDa]	calc. pI	Score Sequest HT: Sequest HT	# Peptides (by Search Engine): Sequest HT	# Protein Groups	Abundance
FALSE	High	Master Protein	YAL005C	SSA1	0	452.201	77	62	1390	21	642	69.6	5.11	3842.78	62	1	1.25568e+10
FALSE	High	Master Protein	YMR186W	HSC82	0	253.775	57	50	874	12	705	80.9	4.83	1807.6	50	1	5.27789e+09
FALSE	High	Master Protein	YER103W	SSA4	0	250.398	69	41	641	21	642	69.6	5.14	1436.2	41	1	2.03649e+09
FALSE	High	Master Protein	YJR045C	SSC1	0	152.952	52	33	316	25	654	70.6	5.59	820.75	33	1	1.92332e+09
FALSE	High	Master Protein	YDR258C	HSP78	0	208.419	54	42	295	42	811	91.3	8.05	688.31	42	1	1.25055e+09
FALSE	High	Master Protein	YOR027W	STI1	0	192.883	59	38	278	38	589	66.2	5.59	684.96	38	1	1.22736e+09
FALSE	High	Master Protein	YNL209W	SSB2	0	141.376	40	24	218	3	613	66.6	5.49	606.41	24	1	9.21962e+08
FALSE	High	Master Protein	HPV16L1	HPV16L1	0	143.312	62	29	354	29	489	54.6	7.06	706.57	29	1	9.09177e+08
FALSE	High	Master Protein	YLL026W	HSP104	0	213.525	52	50	247	50	908	102	5.45	534	50	1	8.58261e+08
FALSE	High	Master Protein	YPL240C	HSP82	0	236.707	58	46	808	8	709	81.4	4.91	1789.52	46	1	6.92565e+08
FALSE	High	Master Protein	YLL024C	SSA2	0	364.573	74	55	1135	13	639	69.4	5.06	2755.02	55	1	5.94336e+08
FALSE	High	Master Protein	YJL034W	KAR2	0	133.449	46	32	172	30	682	74.4	4.93	389.31	32	1	5.64419e+08
FALSE	High	Master Protein	YBR019C	GAL10	0	130.707	45	29	190	29	699	78.1	5.97	511.93	29	1	5.1992e+08
FALSE	High	Master Protein	YLR259C	HSP60	0	125.113	51	30	127	30	572	60.7	5.31	324.76	30	1	4.99961e+08
FALSE	High	Master Protein	YPL106C	SSE1	0	135.395	50	32	124	26	693	77.3	5.22	356.95	32	1	4.95546e+08
FALSE	High	Master Protein	YIL155C	GUT2	0	103.113	48	28	145	28	649	72.3	7.9	248.02	28	1	4.32239e+08
FALSE	High	Master Protein	YOR204W	DED1	0	99.23	48	23	103	18	604	65.5	7.83	264.64	23	1	3.90971e+08
FALSE	High	Master Protein	YNL121C	TOM70	0	151.494	39	28	121	28	617	70.1	5.35	341.63	28	1	3.73913e+08
FALSE	High	Master Protein	YDR341C	YDR341C	0	109.467	49	28	108	28	607	69.5	6.79	271.76	28	1	3.55016e+08
FALSE	High	Master Protein	YKL148C	SDH1	0	114.332	54	25	152	25	640	70.2	7.5	476.6	25	1	3.2122e+08
FALSE	High	Master Protein	YBR121C	GRS1	0	125.246	52	30	126	30	667	75.3	5.88	276.88	30	1	2.9662e+08
FALSE	High	Master Protein	YBR169C	SSE2	0	98.998	43	29	106	23	693	77.6	5.63	197.8	29	1	2.85967e+08
FALSE	High	Master Protein	YLL018C	DPS1	0	112.273	51	29	126	29	557	63.5	6.58	265.19	29	1	2.65576e+08
FALSE	High	Master Protein	YPR080W	TEF1	0	72.099	41	15	112	15	458	50	9.04	239.41	15	1	2.53075e+08
FALSE	High	Master Protein	YAL054C	ACS1	0	121.749	35	26	110	26	713	79.1	6.62	279.88	26	1	2.4686e+08
FALSE	High	Master Protein	YDL185W	VMA1	0	85.155	26	25	68	25	1071	118.6	6.16	144.87	25	1	2.35795e+08
FALSE	High	Master Protein	YMR108W	ILV2	0	113.647	35	20	129	20	687	74.9	8.51	336.85	20	1	2.12333e+08
FALSE	High	Master Protein	YMR120C	ADE17	0	114.996	56	24	85	20	592	65.2	6.55	218.96	24	1	1.83211e+08
FALSE	High	Master Protein	YDR091C	RLI1	0	72.91	33	19	92	19	608	68.3	8.66	180.33	19	1	1.77583e+08
FALSE	High	Master Protein	YDR244W	PEX5	0	6.214	3	1	4	1	612	69.3	5.05	10.04	1	1	1.59257e+08
FALSE	High	Master Protein	YOR133W	EFT1	0	96.938	32	24	85	24	842	93.2	6.32	188.44	24	1	1.54301e+08
FALSE	High	Master Protein	YGL234W	ADE5	0	104.354	32	21	85	21	802	86	5.27	248.08	21	1	1.5043e+08
FALSE	High	Master Protein	YER080W	AIM9	0	72.857	36	22	81	22	627	72.4	8.62	132.34	22	1	1.45875e+08
FALSE	High	Master Protein	YHR064C	SSZ1	0	70.313	44	17	63	17	538	58.2	5.05	131.66	17	1	1.43466e+08
FALSE	High	Master Protein	YOR310C	NOP58	0	81.247	40	19	55	19	511	56.9	8.94	143.73	19	1	1.40212e+08
FALSE	High	Master Protein	YER165W	PAB1	0	82.52	43	21	89	21	577	64.3	5.97	196.1	21	1	1.38217e+08
FALSE	High	Master Protein	YMR246W	FAA4	0	73.849	32	15	61	13	694	77.2	6.55	190.71	15	1	1.36708e+08
FALSE	High	Master Protein	YER036C	ARB1	0	66.941	31	16	51	16	610	68.3	6.51	101.14	16	1	1.35172e+08
FALSE	High	Master Protein	YDL126C	CDC48	0	105.225	42	26	63	26	835	91.9	4.94	135.84	26	1	1.31153e+08
FALSE	High	Master Protein	YLR153C	ACS2	0	95.21	31	18	81	18	683	75.4	6.68	201.88	18	1	1.22209e+08
FALSE	High	Master Protein	YBL039C	URA7	0	97.449	42	20	77	18	579	64.7	6.01	181.7	20	1	1.1743e+08
FALSE	High	Master Protein	YKR001C	VPS1	0	116.326	37	26	98	26	704	78.7	7.91	192.48	26	1	1.14445e+08
FALSE	High	Master Protein	YDR194C	MSS116	0	87.029	32	20	61	20	664	76.2	8.98	148.21	20	1	1.12848e+08
FALSE	High	Master Protein	YDR129C	SAC6	0	67.467	26	15	56	15	642	71.7	5.48	116.44	15	1	9.98731e+07
FALSE	High	Master Protein	YLR249W	YEF3	0	103.202	34	27	64	20	1044	115.9	6.05	122.49	27	1	9.43617e+07
FALSE	High	Master Protein	YKL029C	MAE1	0	73.029	37	18	46	18	669	74.3	8.18	114.89	18	1	9.28886e+07
FALSE	High	Master Protein	YGL026C	TRP5	0	94.534	41	21	68	21	707	76.6	6.51	123.85	21	1	8.84087e+07
FALSE	High	Master Protein	YNL138W	SRV2	0	78.198	33	12	44	12	526	57.5	5.64	133.72	12	1	8.47941e+07
FALSE	High	Master Protein	YLR175W	CBF5	0	35.001	17	6	37	6	483	54.7	8.9	71.39	6	1	8.39897e+07
FALSE	High	Master Protein	YKL213C	DOA1	0	103.871	41	25	78	25	715	79.5	5.03	168.08	25	1	8.24864e+07
FALSE	High	Master Protein	YGL245W	GUS1	0	88.483	39	24	60	24	708	80.8	7.53	127.58	24	1	8.19033e+07
FALSE	High	Master Protein	YDR037W	KRS1	0	99.025	39	21	67	21	591	67.9	6.13	165.41	21	1	8.05058e+07
FALSE	High	Master Protein	YPR074C	TKL1	0	59.192	24	14	58	14	680	73.8	7.01	128.33	14	1	7.89414e+07
FALSE	High	Master Protein	YOR317W	FAA1	0	79.459	33	20	62	18	700	77.8	7.62	120.75	20	1	7.39814e+07
FALSE	High	Master Protein	YPR181C	SEC23	0	85.906	31	19	41	19	768	85.3	5.66	92.81	19	1	7.38677e+07
FALSE	High	Master Protein	YPL210C	SRP72	0	63.832	32	17	51	17	640	73.5	9.41	87.72	17	1	7.3581e+07
FALSE	High	Master Protein	YBR080C	SEC18	0	54.469	23	17	45	17	758	84	7.99	63.45	17	1	7.27703e+07
FALSE	High	Master Protein	YKL104C	GFA1	0	103.239	40	24	56	24	717	80	6.43	132.27	24	1	7.13268e+07
FALSE	High	Master Protein	YML035C	AMD1	0	11.804	3	2	5	2	810	93.2	6.61	10.22	2	1	6.8204e+07
FALSE	High	Master Protein	YAR007C	RFA1	0	107.573	50	24	52	24	621	70.3	6.23	129.81	24	1	6.73236e+07
FALSE	High	Master Protein	YDR477W	SNF1	0	68.935	38	17	38	17	633	72	6.65	81.07	17	1	6.50111e+07
FALSE	High	Master Protein	YGL078C	DBP3	0	80.937	41	19	44	19	523	58.8	9.13	98.42	19	1	6.42644e+07
FALSE	High	Master Protein	YIL075C	RPN2	0	66.034	22	20	54	20	945	104.2	6.18	109.24	20	1	6.35717e+07
FALSE	High	Master Protein	YER006W	NUG1	0	78.74	39	19	51	19	520	57.7	8.88	98.93	19	1	6.3485e+07
FALSE	High	Master Protein	YOR254C	SEC63	0	57.744	30	17	45	17	663	75.3	5.27	71.32	17	1	5.83902e+07
FALSE	High	Master Protein	YDR342C	HXT7	0	25.062	16	7	22	1	570	62.7	7.75	40.61	7	1	5.48064e+07
FALSE	High	Master Protein	YPL243W	SRP68	0	59.006	31	16	38	16	599	69	8.75	95.55	16	1	5.37725e+07
FALSE	High	Master Protein	YGL253W	HXK2	0	8.418	6	2	4	1	486	53.9	5.3	7.82	2	1	5.37178e+07
FALSE	High	Master Protein	YPL260W	YPL260W	0	63.958	30	15	36	15	551	62.7	5.12	96.87	15	1	5.32795e+07
FALSE	High	Master Protein	YNL104C	LEU4	0	50.252	30	15	48	8	619	68.4	6.01	88.83	15	1	5.2367e+07
FALSE	High	Master Protein	YBR299W	MAL32	0	51.495	27	13	28	13	584	68.1	5.72	63.51	13	1	5.21967e+07
FALSE	High	Master Protein	YJR103W	URA8	0	62.76	32	17	44	15	578	64.5	5.64	84.49	17	1	5.1895e+07
FALSE	High	Master Protein	YOL027C	MDM38	0	53.631	27	14	56	14	573	65	7.77	102.84	14	1	5.1065e+07
FALSE	High	Master Protein	YLR314C	CDC3	0	61.246	34	15	48	15	520	60	5.48	76.24	15	1	5.098e+07
FALSE	High	Master Protein	YML069W	POB3	0	51.639	29	14	35	14	552	63	4.86	84.28	14	1	5.07114e+07
FALSE	High	Master Protein	YCL043C	PDI1	0	59.783	24	15	30	15	522	58.2	4.53	74.52	15	1	5.05496e+07
FALSE	High	Master Protein	YLR060W	FRS1	0	71.824	32	19	53	19	595	67.3	5.78	80.01	19	1	4.93849e+07
FALSE	High	Master Protein	YKL212W	SAC1	0	69.31	36	17	41	17	623	71.1	7.71	97.56	17	1	4.91422e+07
FALSE	High	Master Protein	YLR167W	RPS31	0	11.82	25	4	20	4	152	17.2	9.86	16.92	4	1	4.9115e+07
FALSE	High	Master Protein	YHR039C	MSC7	0	46.426	26	11	31	11	644	71.3	7.69	64.43	11	1	4.90806e+07
FALSE	High	Master Protein	YDR294C	DPL1	0	52.513	29	14	26	14	589	65.5	8.03	57.64	14	1	4.76934e+07
FALSE	High	Master Protein	YMR217W	GUA1	0	5.075	4	2	3	2	525	58.4	6.49	2.11	2	1	4.74541e+07
FALSE	High	Master Protein	YOR354C	MSC6	0	69.551	29	15	49	15	692	79.9	8.15	118.7	15	1	4.74311e+07
FALSE	High	Master Protein	YHR020W	YHR020W	0	81.063	38	20	38	20	688	77.3	6.4	83.69	20	1	4.73257e+07
FALSE	High	Master Protein	YOR356W	CIR2	0	69.154	31	18	41	18	631	69.6	7.83	75.18	18	1	4.69351e+07
FALSE	High	Master Protein	YGL008C	PMA1	0	58.875	14	11	38	11	918	99.6	5.11	61.19	11	1	4.60565e+07
FALSE	High	Master Protein	YDR292C	SRP101	0	80.168	29	14	29	14	621	69.2	7.17	87.81	14	1	4.57209e+07
FALSE	High	Master Protein	YPR145W	ASN1	0	62.738	31	17	41	13	572	64.4	6.11	85.45	17	1	4.34853e+07
FALSE	High	Master Protein	YBL075C	SSA3	0	148.424	40	26	454	8	649	70.5	5.17	1067.85	26	1	4.34287e+07
FALSE	High	Master Protein	YDL215C	GDH2	0	55.447	18	17	39	17	1092	124.3	5.73	57.46	17	1	4.23746e+07
FALSE	High	Master Protein	YHR042W	NCP1	0	75.676	32	19	49	19	691	76.7	5.19	116.12	19	1	4.18608e+07
FALSE	High	Master Protein	YHR174W	ENO2	0	49.409	30	12	33	7	437	46.9	6	79.22	12	1	4.07389e+07
FALSE	High	Master Protein	YIL125W	KGD1	0	65.638	22	16	35	16	1014	114.3	7.21	79.5	16	1	4.01941e+07
FALSE	High	Master Protein	YPL249C	GYP5	0	4.577	2	2	2	2	894	101.7	4.79	3.9	2	1	4.01651e+07
FALSE	High	Master Protein	YNR051C	BRE5	0	89.432	43	18	45	18	515	57.6	9.11	109	18	1	3.98506e+07
FALSE	High	Master Protein	YBR079C	RPG1	0	52.173	19	16	31	16	964	110.3	6.3	41.45	16	1	3.92217e+07
FALSE	High	Master Protein	YEL011W	GLC3	0	71.938	31	18	43	18	704	81.1	6.16	98.22	18	1	3.8942e+07
FALSE	High	Master Protein	YLR276C	DBP9	0	39.662	24	16	32	16	594	68	9.19	51.54	16	1	3.87791e+07
FALSE	High	Master Protein	YDR101C	ARX1	0	58.492	30	16	33	16	593	65.2	7.2	73.77	16	1	3.83318e+07
FALSE	High	Master Protein	YKL210W	UBA1	0	77.42	22	23	40	23	1024	114.2	5.11	62.86	23	1	3.82837e+07
FALSE	High	Master Protein	YGL056C	SDS23	0	46.705	30	10	28	10	527	58.1	9.04	70.17	10	1	3.76356e+07
FALSE	High	Master Protein	YER015W	FAA2	0	60.063	22	15	33	15	744	83.4	7.74	69.1	15	1	3.72349e+07
FALSE	High	Master Protein	YPL093W	NOG1	0	37.034	22	14	27	14	647	74.4	8.79	39.13	14	1	3.67039e+07
FALSE	High	Master Protein	YGL206C	CHC1	0	44.876	9	12	18	12	1653	187.1	5.24	35.49	12	1	3.62043e+07
FALSE	High	Master Protein	YAL016W	TPD3	0	45.921	27	14	25	14	635	70.9	4.72	35.75	14	1	3.60167e+07
FALSE	High	Master Protein	YIL108W	YIL108W	0	49.005	25	13	25	13	696	77.4	7.5	64.41	13	1	3.53217e+07
FALSE	High	Master Protein	YLR304C	ACO1	0	63.613	25	15	35	15	778	85.3	8.07	79.13	15	1	3.47598e+07
FALSE	High	Master Protein	YML042W	CAT2	0	75.74	31	17	45	17	670	77.2	8.22	93.46	17	1	3.45825e+07
FALSE	High	Master Protein	YFR053C	HXK1	0	26.509	20	7	9	6	485	53.7	5.45	23.6	7	1	3.4033e+07
FALSE	High	Master Protein	YPR155C	NCA2	0	32.777	17	11	36	11	616	70.8	6.89	59.49	11	1	3.34546e+07
FALSE	High	Master Protein	YBR127C	VMA2	0	4.144	3	1	1	1	517	57.7	5.07	0	1	1	3.32391e+07
FALSE	High	Master Protein	YLR369W	SSQ1	0	38.08	20	11	25	11	657	72.3	6.4	58.72	11	1	3.32124e+07
FALSE	High	Master Protein	YDR188W	CCT6	0	28.968	17	8	19	8	546	59.9	5.86	38.35	8	1	3.30962e+07
FALSE	High	Master Protein	YGR100W	MDR1	0	3.916	2	2	2	2	950	109.2	5.39	1.72	2	1	3.30129e+07
FALSE	High	Master Protein	YDR380W	ARO10	0	33.574	14	9	38	9	635	71.3	6.54	70.72	9	1	3.28052e+07
FALSE	High	Master Protein	YGR054W	YGR054W	0	46.735	25	10	38	10	642	71.3	8.91	111.33	10	1	3.25436e+07
FALSE	High	Master Protein	YJL130C	URA2	0	78.81	13	28	43	27	2214	244.9	5.83	58.46	28	1	3.2048e+07
FALSE	High	Master Protein	YGL205W	POX1	0	55.711	27	16	29	16	748	84	8.47	61.74	16	1	3.16092e+07
FALSE	High	Master Protein	YKR084C	HBS1	0	36.016	21	9	27	9	611	68.7	5.36	53.41	9	1	3.12206e+07
FALSE	High	Master Protein	YGR094W	VAS1	0	32.989	11	12	14	12	1104	125.7	6.96	17.16	12	1	3.11254e+07
FALSE	High	Master Protein	YNL077W	APJ1	0	44.322	21	12	20	12	528	58.9	6.9	40.14	12	1	3.09865e+07
FALSE	High	Master Protein	YAL038W	CDC19	0	26.259	18	9	17	9	500	54.5	7.68	26.86	9	1	3.07116e+07
FALSE	High	Master Protein	YHR108W	GGA2	0	35.163	22	12	32	12	585	64.3	6.49	46.24	12	1	3.01466e+07
FALSE	High	Master Protein	YKR009C	FOX2	0	84.126	27	21	39	21	900	98.6	9	80.5	21	1	2.99512e+07
FALSE	High	Master Protein	YER025W	GCD11	0	52.424	33	14	33	14	527	57.8	6.8	69.83	14	1	2.97764e+07
FALSE	High	Master Protein	YHR027C	RPN1	0	63.793	19	16	33	16	993	109.4	4.63	77.92	16	1	2.9487e+07
FALSE	High	Master Protein	YJR064W	CCT5	0	30.1	18	9	20	9	562	61.9	5.53	24.5	9	1	2.93307e+07
FALSE	High	Master Protein	YOL023W	IFM1	0	58.214	27	14	32	14	676	75.6	8.72	60.14	14	1	2.91905e+07
FALSE	High	Master Protein	YCR077C	PAT1	0	33.826	15	14	37	14	796	88.5	7.39	50.72	14	1	2.82139e+07
FALSE	High	Master Protein	YGL207W	SPT16	0	19.522	6	6	8	6	1035	118.6	5.1	13.8	6	1	2.78502e+07
FALSE	High	Master Protein	YGR218W	CRM1	0	55.857	17	17	36	17	1084	124	5.48	56.42	17	1	2.77176e+07
FALSE	High	Master Protein	YDR117C	TMA64	0	30.172	20	10	21	10	565	64	8.94	29.84	10	1	2.75924e+07
FALSE	High	Master Protein	YCL030C	HIS4	0	57.952	22	14	20	14	799	87.7	5.29	53.16	14	1	2.70244e+07
FALSE	High	Master Protein	YHR072W	ERG7	0	62.282	23	14	39	14	731	83.4	6.61	76.23	14	1	2.69251e+07
FALSE	High	Master Protein	YJL008C	CCT8	0	54.183	30	15	29	15	568	61.6	5.72	52.88	15	1	2.69176e+07
FALSE	High	Master Protein	YBL099W	ATP1	0	21.153	14	7	17	7	545	58.6	9.04	33.93	7	1	2.66933e+07
FALSE	High	Master Protein	YGR092W	DBF2	0	12.991	11	6	13	6	572	66.1	8.73	11.17	6	1	2.60797e+07
FALSE	High	Master Protein	YPL228W	CET1	0	66.413	34	16	37	16	549	61.8	5.6	65.47	16	1	2.55331e+07
FALSE	High	Master Protein	YNL189W	SRP1	0	35.168	22	9	20	9	542	60.4	4.91	45.25	9	1	2.53749e+07
FALSE	High	Master Protein	YIL078W	THS1	0	51.946	25	17	31	17	734	84.5	7.03	40.76	17	1	2.50759e+07
FALSE	High	Master Protein	YFL039C	ACT1	0	19.276	19	5	7	5	375	41.7	5.68	18.08	5	1	2.50344e+07
FALSE	High	Master Protein	YGR204W	ADE3	0	16.166	6	5	8	5	946	102.1	6.84	15.48	5	1	2.47715e+07
FALSE	High	Master Protein	YGL137W	SEC27	0	33.946	14	10	20	10	889	99.4	4.74	36.95	10	1	2.38721e+07
FALSE	High	Master Protein	YLL001W	DNM1	0	56.061	21	14	28	14	757	84.9	5.52	50.15	14	1	2.28913e+07
FALSE	High	Master Protein	YER017C	AFG3	0	30.043	14	10	18	10	761	84.5	9.16	23.68	10	1	2.28279e+07
FALSE	High	Master Protein	YDR358W	GGA1	0	44.957	31	14	25	14	557	62.3	5.62	51.77	14	1	2.27617e+07
FALSE	High	Master Protein	YFR051C	RET2	0	23.889	16	9	23	9	546	60.6	5.2	21.41	9	1	2.27447e+07
FALSE	High	Master Protein	AeBlue	AeBlue	0	42.92	59	10	35	10	231	25.9	7.24	72.37	10	1	2.27185e+07
FALSE	High	Master Protein	YJL201W	ECM25	0	18.731	13	7	7	7	599	68.4	9.39	8.29	7	1	2.25124e+07
FALSE	High	Master Protein	YMR309C	NIP1	0	31.949	14	10	21	10	812	93.1	5	31.83	10	1	2.24949e+07
FALSE	High	Master Protein	YIL009W	FAA3	0	36.258	18	12	33	10	694	77.9	9	62.58	12	1	2.20393e+07
FALSE	High	Master Protein	YDR189W	SLY1	0	44.701	25	12	21	12	666	74.6	5.22	39.09	12	1	2.19554e+07
FALSE	High	Master Protein	YPL184C	MRN1	0	40.208	17	9	19	9	612	68.6	5.9	39.21	9	1	2.17687e+07
FALSE	High	Master Protein	YPL023C	MET12	0	28.757	13	9	21	9	657	73.9	5.36	33.72	9	1	2.16086e+07
FALSE	High	Master Protein	YDR346C	SVF1	0	16.134	12	3	7	3	481	54.3	4.53	16.78	3	1	2.14166e+07
FALSE	High	Master Protein	YOL025W	LAG2	0	33.576	15	9	18	9	660	75.6	4.75	48.86	9	1	2.1291e+07
FALSE	High	Master Protein	YHR117W	TOM71	0	73.353	25	13	35	13	639	71.8	6.14	93.01	13	1	2.1275e+07
FALSE	High	Master Protein	YJL172W	CPS1	0	39.276	18	9	28	9	576	64.6	5.53	58.59	9	1	2.11433e+07
FALSE	High	Master Protein	YGR240C	PFK1	0	24.122	8	8	11	7	987	107.9	6.39	21.41	8	1	2.06684e+07
FALSE	High	Master Protein	YJR046W	TAH11	0	32.205	15	9	24	9	604	68.4	8.51	40.09	9	1	2.05991e+07
FALSE	High	Master Protein	YMR205C	PFK2	0	55.887	20	14	21	13	959	104.6	6.67	43.22	14	1	2.04189e+07
FALSE	High	Master Protein	YDL145C	COP1	0	62.175	18	18	25	18	1201	135.5	5.99	53.87	18	1	2.03427e+07
FALSE	High	Master Protein	YPR024W	YME1	0	65.261	30	18	30	18	747	81.7	7.08	48.49	18	1	2.01255e+07
FALSE	High	Master Protein	YKL126W	YPK1	0	19.976	11	7	23	3	680	76.4	6.51	51.57	7	1	1.96622e+07
FALSE	High	Master Protein	YMR278W	PRM15	0	33.508	16	9	22	9	622	71	6.27	51.66	9	1	1.93597e+07
FALSE	High	Master Protein	YPR160W	GPH1	0	64.361	22	17	29	17	902	103.2	5.62	60.47	17	1	1.92976e+07
FALSE	High	Master Protein	YOR361C	PRT1	0	33.623	15	11	20	11	763	88.1	6.01	32.81	11	1	1.8809e+07
FALSE	High	Master Protein	YDR330W	UBX5	0	46.034	29	11	30	11	500	56.7	4.68	67.74	11	1	1.86771e+07
FALSE	High	Master Protein	YDL116W	NUP84	0	36.078	15	9	22	9	726	83.6	4.84	40.01	9	1	1.86442e+07
FALSE	High	Master Protein	YDR496C	PUF6	0	9.087	5	4	5	4	656	75.1	6.89	6.57	4	1	1.84293e+07
FALSE	High	Master Protein	YIL109C	SEC24	0	37.028	14	11	18	11	926	103.6	6.23	32.11	11	1	1.83762e+07
FALSE	High	Master Protein	YJL012C	VTC4	0	23.679	11	8	18	8	721	83.1	6.83	34.21	8	1	1.78362e+07
FALSE	High	Master Protein	YMR212C	EFR3	0	10.873	6	5	5	5	782	89.1	7.46	3.84	5	1	1.76729e+07
FALSE	High	Master Protein	YPL119C	DBP1	0	65.255	32	17	58	12	617	67.9	8.87	118.69	17	1	1.76462e+07
FALSE	High	Master Protein	YMR012W	CLU1	0	48.353	12	15	28	15	1277	145.1	6.39	47.25	15	1	1.7641e+07
FALSE	High	Master Protein	YBR020W	GAL1	0	40.591	25	10	26	10	528	57.9	6.73	68.78	10	1	1.74004e+07
FALSE	High	Master Protein	YMR125W	STO1	0	29.967	12	10	16	10	861	100	4.91	20.66	10	1	1.71097e+07
FALSE	High	Master Protein	YOR374W	ALD4	0	9.642	5	2	2	2	519	56.7	6.74	5.15	2	1	1.70805e+07
FALSE	High	Master Protein	YLR143W	DPH6	0	31.182	15	9	22	9	685	77.9	5.88	43.49	9	1	1.705e+07
FALSE	High	Master Protein	YHL038C	CBP2	0	47.772	27	13	24	13	630	73.8	9	46.91	13	1	1.68346e+07
FALSE	High	Master Protein	YBR214W	SDS24	0	35.661	23	8	28	8	527	57.2	8.91	58.18	8	1	1.66945e+07
FALSE	High	Master Protein	YBR170C	NPL4	0	42.89	26	14	22	14	580	65.7	5.73	32.6	14	1	1.65464e+07
FALSE	High	Master Protein	YOR260W	GCD1	0	50.172	29	14	30	14	578	65.7	4.96	63.09	14	1	1.64182e+07
FALSE	High	Master Protein	YKR072C	SIS2	0	51.195	28	13	20	13	562	62.4	4.74	46.49	13	1	1.64036e+07
FALSE	High	Master Protein	YKR018C	YKR018C	0	15.749	6	4	7	4	725	81.7	5.16	14.61	4	1	1.63495e+07
FALSE	High	Master Protein	YOR063W	RPL3	0	21.415	18	6	8	6	387	43.7	10.29	19.41	6	1	1.62974e+07
FALSE	High	Master Protein	YDR212W	TCP1	0	12.459	9	5	8	5	559	60.4	6.49	7.8	5	1	1.62277e+07
FALSE	High	Master Protein	YNL085W	MKT1	0	24.854	13	9	21	9	830	94.4	5.62	22.12	9	1	1.61123e+07
FALSE	High	Master Protein	YLR347C	KAP95	0	24.335	11	9	14	9	861	94.7	4.64	25.99	9	1	1.57504e+07
FALSE	High	Master Protein	YNL287W	SEC21	0	46.212	14	11	19	11	935	104.8	5.12	42.65	11	1	1.55819e+07
FALSE	High	Master Protein	YHR196W	UTP9	0	22.264	14	7	26	7	575	65.2	4.86	40.59	7	1	1.55764e+07
FALSE	High	Master Protein	YDL229W	SSB1	0	130.218	40	23	188	2	613	66.6	5.44	534.53	23	1	1.55273e+07
FALSE	High	Master Protein	YFR037C	RSC8	0	52.679	25	13	37	13	557	63.1	5.38	61.23	13	1	1.54154e+07
FALSE	High	Master Protein	YPR148C	YPR148C	0	41.643	23	6	16	6	435	49.2	4.75	52.99	6	1	1.53824e+07
FALSE	High	Master Protein	YCR012W	PGK1	0	13.761	10	6	9	6	416	44.7	7.61	4.37	6	1	1.52203e+07
FALSE	High	Master Protein	YML017W	PSP2	0	42.854	18	9	16	9	593	65.5	8.73	40.73	9	1	1.52059e+07
FALSE	High	Master Protein	YPL212C	PUS1	0	17.002	13	5	13	5	544	62.1	8.13	11.55	5	1	1.51357e+07
FALSE	High	Master Protein	YKL135C	APL2	0	42.731	18	10	22	10	726	81.8	5.24	54.38	10	1	1.51116e+07
FALSE	High	Master Protein	YOR165W	SEY1	0	28.519	17	12	12	12	776	89.4	5.29	17.39	12	1	1.50567e+07
FALSE	High	Master Protein	YGR264C	MES1	0	38.69	18	11	19	11	751	85.6	6.61	36.04	11	1	1.49162e+07
FALSE	High	Master Protein	YML130C	ERO1	0	40.447	24	11	25	11	563	65	5.68	52.25	11	1	1.47562e+07
FALSE	High	Master Protein	YJL010C	NOP9	0	43.365	23	14	27	14	666	77.7	8.15	49.65	14	1	1.44258e+07
FALSE	High	Master Protein	YDR168W	CDC37	0	33.249	23	9	21	9	506	58.3	5.06	36.27	9	1	1.43609e+07
FALSE	High	Master Protein	YLR044C	PDC1	0	25.927	12	5	9	5	563	61.5	6.19	25.95	5	1	1.41206e+07
FALSE	High	Master Protein	YAR035W	YAT1	0	55.694	18	11	24	11	687	77.7	6.93	45.48	11	1	1.39611e+07
FALSE	High	Master Protein	YGR124W	ASN2	0	51.147	27	13	23	9	572	64.6	5.87	47.02	13	1	1.36266e+07
FALSE	High	Master Protein	YNR016C	ACC1	0	36.862	6	11	15	11	2233	250.2	6.28	21.47	11	1	1.35647e+07
FALSE	High	Master Protein	YFR009W	GCN20	0	33.649	12	7	18	7	752	85	6.25	42.57	7	1	1.35424e+07
FALSE	High	Master Protein	YLR028C	ADE16	0	42.422	17	9	36	5	591	65.2	6.55	86.09	9	1	1.33586e+07
FALSE	High	Master Protein	YPL061W	ALD6	0	27.037	19	9	14	9	500	54.4	5.44	20.6	9	1	1.33073e+07
FALSE	High	Master Protein	YMR145C	NDE1	0	4.044	5	2	2	2	560	62.7	9.28	0	2	1	1.29849e+07
FALSE	High	Master Protein	YBL037W	APL3	0	4.308	1	1	2	1	1025	114.9	8.63	4.91	1	1	1.29804e+07
FALSE	High	Master Protein	YPL104W	MSD1	0	17.023	9	5	8	5	658	75.4	8.72	8.1	5	1	1.25065e+07
FALSE	High	Master Protein	YML010W	SPT5	0	13.504	5	4	5	4	1063	115.6	5.25	7.24	4	1	1.24693e+07
FALSE	High	Master Protein	YGR083C	GCD2	0	30.334	14	6	14	6	651	70.8	9.42	34.21	6	1	1.24396e+07
FALSE	High	Master Protein	YPR137W	RRP9	0	32.866	20	9	15	9	573	65	5.74	34.66	9	1	1.24126e+07
FALSE	High	Master Protein	YGL252C	RTG2	0	30.875	20	10	19	10	588	65.5	7.99	27.99	10	1	1.22088e+07
FALSE	High	Master Protein	YGL062W	PYC1	0	13.415	6	5	7	5	1178	130	6.23	6.81	5	1	1.21844e+07
FALSE	High	Master Protein	YJL082W	IML2	0	41.488	17	10	19	10	731	82.5	6.64	36.76	10	1	1.21282e+07
FALSE	High	Master Protein	YER110C	KAP123	0	42.053	13	11	15	11	1113	122.5	4.63	37.09	11	1	1.20671e+07
FALSE	High	Master Protein	YML115C	VAN1	0	13.311	10	4	5	4	535	61.1	5.4	14.1	4	1	1.20191e+07
FALSE	High	Master Protein	YJR130C	STR2	0	22.029	11	7	15	7	639	72.3	6.04	19.69	7	1	1.20018e+07
FALSE	High	Master Protein	YEL015W	EDC3	0	47.737	25	9	15	9	551	61.3	6.4	56.56	9	1	1.19901e+07
FALSE	High	Master Protein	YOL144W	NOP8	0	33.208	22	9	14	9	484	56.9	5.96	33.86	9	1	1.1919e+07
FALSE	High	Master Protein	YPL222W	FMP40	0	35.276	18	11	17	11	688	78.3	5.44	32.32	11	1	1.18043e+07
FALSE	High	Master Protein	YNL064C	YDJ1	0	19.652	22	6	13	6	409	44.6	6.3	21.05	6	1	1.15453e+07
FALSE	High	Master Protein	YJL042W	MHP1	0	6.559	2	2	2	2	1398	155.1	7.3	4.57	2	1	1.14833e+07
FALSE	High	Master Protein	YGL156W	AMS1	0	30.518	8	8	15	8	1083	124.4	7.25	30.51	8	1	1.13882e+07
FALSE	High	Master Protein	YJL061W	NUP82	0	26.104	12	8	13	8	713	82	5.36	28.32	8	1	1.1346e+07
FALSE	High	Master Protein	YGL099W	LSG1	0	46.341	23	12	24	12	640	72.7	8.76	46.35	12	1	1.12868e+07
FALSE	High	Master Protein	YDR001C	NTH1	0	16.129	7	5	8	5	751	85.8	7.77	12.9	5	1	1.10796e+07
FALSE	High	Master Protein	YCL057W	PRD1	0	26.323	13	8	12	8	712	81.9	5.8	19.27	8	1	1.10266e+07
FALSE	High	Master Protein	YGL107C	RMD9	0	22.941	12	7	16	7	646	74.5	7.99	21.38	7	1	1.09667e+07
FALSE	High	Master Protein	YDL132W	CDC53	0	24.629	11	7	11	7	815	93.9	8.41	15.58	7	1	1.09504e+07
FALSE	High	Master Protein	YPL231W	FAS2	0	33.782	7	11	14	11	1887	206.8	5.44	12.23	11	1	1.09257e+07
FALSE	High	Master Protein	YDR172W	SUP35	0	33.79	19	10	13	10	685	76.5	7.01	29.3	10	1	1.08616e+07
FALSE	High	Master Protein	YDR324C	UTP4	0.005	2.587	1	1	1	1	776	87.7	6.57	2.18	1	1	1.08248e+07
FALSE	High	Master Protein	YJL080C	SCP160	0	28.038	8	9	11	9	1222	134.7	5.85	19.14	9	1	1.07895e+07
FALSE	High	Master Protein	YPL190C	NAB3	0	36.708	15	9	19	9	802	90.4	4.51	35.57	9	1	1.07353e+07
FALSE	High	Master Protein	YGR211W	ZPR1	0	12.546	8	4	9	4	486	55	4.86	8.89	4	1	1.07012e+07
FALSE	High	Master Protein	YAL035W	FUN12	0	29.519	11	10	16	10	1002	112.2	5.76	19.21	10	1	1.06537e+07
FALSE	High	Master Protein	YLR133W	CKI1	0	24.567	14	9	17	9	582	66.3	5.67	15.82	9	1	1.05971e+07
FALSE	High	Master Protein	YJL123C	MTC1	0	29.975	21	8	19	8	478	53.4	4.59	35.87	8	1	1.05882e+07
FALSE	High	Master Protein	YER021W	RPN3	0	6.326	4	2	3	2	523	60.4	5.6	2.11	2	1	1.05679e+07
FALSE	High	Master Protein	YJR005W	APL1	0	34.355	14	9	22	9	700	80.4	6.4	49.66	9	1	1.04892e+07
FALSE	High	Master Protein	YER049W	TPA1	0	22.278	12	7	11	7	644	74	5.39	18.79	7	1	1.04012e+07
FALSE	High	Master Protein	YGR250C	YGR250C	0	36.822	17	11	20	11	781	89.5	5.35	28.52	11	1	1.02776e+07
FALSE	High	Master Protein	YBR198C	TAF5	0	7.501	4	2	2	2	798	88.9	7.4	2.52	2	1	1.02251e+07
FALSE	High	Master Protein	YLR396C	VPS33	0	24.573	12	7	13	7	691	79.2	5.29	23.68	7	1	1.01912e+07
FALSE	High	Master Protein	YLR258W	GSY2	0	30.961	17	10	17	7	705	80	6.35	30.23	10	1	1.01668e+07
FALSE	High	Master Protein	YLR069C	MEF1	0	22.834	11	7	8	7	761	84.5	6.86	10.18	7	1	1.01567e+07
FALSE	High	Master Protein	YDL040C	NAT1	0	23.951	11	8	10	8	854	98.8	8.78	20.58	8	1	9.98933e+06
FALSE	High	Master Protein	YDL025C	RTK1	0	39.061	20	9	21	9	620	69.6	8.28	42.6	9	1	9.9826e+06
FALSE	High	Master Protein	YML057W	CMP2	0	30.787	15	8	12	8	604	68.5	6.35	37.13	8	1	9.80235e+06
FALSE	High	Master Protein	YPR161C	SGV1	0	44.222	19	11	15	11	657	74.2	9.52	19.6	11	1	9.76186e+06
FALSE	High	Master Protein	YGR261C	APL6	0	4.495	3	2	2	2	809	91.6	5.83	0	2	1	9.68106e+06
FALSE	High	Master Protein	YGR128C	UTP8	0	38.361	18	9	26	9	713	80.1	5.17	39.27	9	1	9.62592e+06
FALSE	High	Master Protein	YOR230W	WTM1	0	43.893	26	8	17	8	437	48.4	5.36	46.43	8	1	9.52885e+06
FALSE	High	Master Protein	YDL234C	GYP7	0	32.028	14	8	9	8	746	87.3	5.16	16.81	8	1	9.50415e+06
FALSE	High	Master Protein	YLL029W	FRA1	0	22.083	10	6	11	6	749	84.9	6.86	19.5	6	1	9.48015e+06
FALSE	High	Master Protein	YOR128C	ADE2	0	29.677	19	10	14	10	571	62.3	7.33	23.18	10	1	9.37399e+06
FALSE	High	Master Protein	YHR019C	DED81	0	36.698	21	10	21	10	554	62.2	5.85	39.13	10	1	9.29724e+06
FALSE	High	Master Protein	YFL002C	SPB4	0	39.471	22	11	21	11	606	69.4	9.04	40.2	11	1	9.09378e+06
FALSE	High	Master Protein	YKL182W	FAS1	0	43.757	7	10	14	10	2051	228.5	5.92	25.33	10	1	9.06338e+06
FALSE	High	Master Protein	YNL212W	VID27	0	11.327	5	3	3	3	782	88.8	5.1	5.17	3	1	9.03739e+06
FALSE	High	Master Protein	YKR002W	PAP1	0	34.909	24	12	22	12	568	64.5	7.87	24.22	12	1	8.98695e+06
FALSE	High	Master Protein	YKL079W	SMY1	0	29.301	15	9	16	9	656	73.8	6.93	18.6	9	1	8.97754e+06
FALSE	High	Master Protein	YDR074W	TPS2	0	30.17	12	9	16	9	896	102.9	8.15	29.82	9	1	8.94411e+06
FALSE	High	Master Protein	YER091C	MET6	0	6.212	5	3	4	3	767	85.8	6.47	3.91	3	1	8.76994e+06
FALSE	High	Master Protein	YDR390C	UBA2	0	11.663	5	3	5	3	636	71.2	5.14	13.38	3	1	8.69425e+06
FALSE	High	Master Protein	YDR238C	SEC26	0	21.087	6	5	9	5	973	109	5.64	24.05	5	1	8.68512e+06
FALSE	High	Master Protein	YMR291W	TDA1	0	19.158	11	4	8	4	586	66.2	6.96	8.93	4	1	8.6278e+06
FALSE	High	Master Protein	YGL022W	STT3	0	12.948	7	5	10	5	718	81.5	8	16.22	5	1	8.52383e+06
FALSE	High	Master Protein	YGL145W	TIP20	0	21.802	9	7	14	7	701	81.1	6.34	20.2	7	1	8.48908e+06
FALSE	High	Master Protein	YPL161C	BEM4	0	20.961	11	8	14	8	633	70.9	5.03	18.08	8	1	8.39502e+06
FALSE	High	Master Protein	YGL009C	LEU1	0	15.386	7	5	8	5	779	85.7	5.9	13.83	5	1	8.39183e+06
FALSE	High	Master Protein	YDR211W	GCD6	0	10.774	5	4	8	4	712	81.1	4.81	9.23	4	1	8.39158e+06
FALSE	High	Master Protein	YLR324W	PEX30	0	31.715	24	8	13	8	523	59.4	5.8	26.39	8	1	8.32751e+06
FALSE	High	Master Protein	YIL128W	MET18	0	6.038	2	1	1	1	1032	117.8	5.88	3.26	1	1	8.28745e+06
FALSE	High	Master Protein	YDR234W	LYS4	0	36.678	20	9	16	9	693	75.1	7.37	32.75	9	1	8.26695e+06
FALSE	High	Master Protein	YKL155C	RSM22	0	36.187	16	7	8	7	628	72.1	9.41	23.58	7	1	8.25818e+06
FALSE	High	Master Protein	YLR139C	SLS1	0	28.402	14	10	13	10	643	73.2	9.22	16.59	10	1	8.15523e+06
FALSE	High	Master Protein	YPR070W	MED1	0	21.579	11	5	13	5	566	64.2	4.82	30.16	5	1	8.14396e+06
FALSE	High	Master Protein	YMR131C	RRB1	0	18.357	14	6	8	6	511	57.2	4.63	18.03	6	1	8.13789e+06
FALSE	High	Master Protein	YNL061W	NOP2	0	14.987	11	5	7	5	618	69.8	5.05	13.72	5	1	8.1334e+06
FALSE	High	Master Protein	YBL022C	PIM1	0	31.069	8	7	17	7	1133	127	5.59	29.48	7	1	8.07322e+06
FALSE	High	Master Protein	YOR168W	GLN4	0	26.421	11	8	10	8	809	93.1	8.41	16.83	8	1	8.01414e+06
FALSE	High	Master Protein	YML074C	FPR3	0	17.049	10	3	7	3	411	46.5	4.46	18.25	3	1	7.97183e+06
FALSE	High	Master Protein	YGR103W	NOP7	0	35.862	20	8	10	8	605	69.8	5.6	26.8	8	1	7.96162e+06
FALSE	High	Master Protein	YKL088W	CAB3	0	19.951	11	5	9	5	571	65.2	5.01	21.34	5	1	7.95609e+06
FALSE	High	Master Protein	YJL085W	EXO70	0	35.514	17	9	16	9	623	71.2	7.49	33.52	9	1	7.8264e+06
FALSE	High	Master Protein	YOR171C	LCB4	0	37.19	27	12	15	12	624	69.6	6.44	24.74	12	1	7.78397e+06
FALSE	High	Master Protein	YML013W	UBX2	0	11.377	7	4	19	4	584	66.7	5.45	35.19	4	1	7.67925e+06
FALSE	High	Master Protein	YDR127W	ARO1	0	15.86	4	7	10	7	1588	174.6	6.28	7.46	7	1	7.67408e+06
FALSE	High	Master Protein	YMR104C	YPK2	0	30.695	18	10	16	6	677	76.6	7.65	28.45	10	1	7.6494e+06
FALSE	High	Master Protein	YBR260C	RGD1	0	21.618	11	7	11	7	666	74.6	8.32	13.82	7	1	7.35765e+06
FALSE	High	Master Protein	YOL076W	MDM20	0	7.931	5	4	4	4	796	92.8	7.72	1.6	4	1	7.33838e+06
FALSE	High	Master Protein	YNL293W	MSB3	0	3.496	2	1	1	1	633	73	7.61	2.29	1	1	7.24547e+06
FALSE	High	Master Protein	YDR145W	TAF12	0	35.845	20	9	12	9	539	61	9.55	25.35	9	1	7.24379e+06
FALSE	High	Master Protein	YLR197W	NOP56	0	6.763	8	3	3	3	504	56.8	8.9	1.75	3	1	7.14223e+06
FALSE	High	Master Protein	YLL013C	PUF3	0	18.086	8	7	12	7	879	98	7.21	11.37	7	1	7.0634e+06
FALSE	High	Master Protein	YLR401C	DUS3	0	24.043	15	7	12	7	668	76.5	7.42	23.27	7	1	7.04637e+06
FALSE	High	Master Protein	YKL028W	TFA1	0	15.59	10	5	12	5	482	54.7	4.51	17.49	5	1	7.0432e+06
FALSE	High	Master Protein	YDR049W	VMS1	0	23.277	15	7	9	7	632	72.7	8.92	14.38	7	1	7.03083e+06
FALSE	High	Master Protein	YLL007C	YLL007C	0	19.361	11	8	19	8	665	76.6	5.87	20.81	8	1	6.97007e+06
FALSE	High	Master Protein	YNL154C	YCK2	0	30.138	20	8	13	6	546	62	9.07	28.53	8	1	6.93812e+06
FALSE	High	Master Protein	YFR002W	NIC96	0	13.791	7	6	7	6	839	96.1	6.83	4.2	6	1	6.88935e+06
FALSE	High	Master Protein	YMR014W	BUD22	0	17.412	9	6	9	6	519	60	8.79	11.52	6	1	6.8847e+06
FALSE	High	Master Protein	YML070W	DAK1	0	5.218	5	2	2	2	584	62.2	5.41	2.02	2	1	6.87863e+06
FALSE	High	Master Protein	YNL247W	YNL247W	0	22.763	10	7	9	7	767	87.5	6.86	16.5	7	1	6.84521e+06
FALSE	High	Master Protein	YBR280C	SAF1	0	22.155	12	6	10	6	637	70.5	6.28	20.15	6	1	6.82236e+06
FALSE	High	Master Protein	YDL074C	BRE1	0	11.11	5	2	2	2	700	80.6	6.43	5.14	2	1	6.769e+06
FALSE	High	Master Protein	YOR069W	VPS5	0	34.241	17	9	14	9	675	76.4	5.19	34.57	9	1	6.76788e+06
FALSE	High	Master Protein	YPL226W	NEW1	0	26.656	7	8	11	8	1196	134.2	5.86	13.41	8	1	6.72661e+06
FALSE	High	Master Protein	YJL020C	BBC1	0	17.369	7	6	7	6	1157	128.2	5.26	8.42	6	1	6.6874e+06
FALSE	High	Master Protein	YKR016W	MIC60	0	9.154	9	3	3	3	540	61	6.6	4.78	3	1	6.66308e+06
FALSE	High	Master Protein	YGL092W	NUP145	0	32.389	10	10	13	10	1317	145.6	5.74	18.53	10	1	6.65783e+06
FALSE	High	Master Protein	YGR234W	YHB1	0	30.58	23	6	11	6	399	44.6	6.28	22.7	6	1	6.64659e+06
FALSE	High	Master Protein	YDR293C	SSD1	0	21.735	7	6	10	6	1250	139.9	7.64	12.98	6	1	6.59664e+06
FALSE	High	Master Protein	YNL117W	MLS1	0	20.563	11	6	10	6	554	62.8	7.18	21.25	6	1	6.57403e+06
FALSE	High	Master Protein	YMR105C	PGM2	0	9.352	7	4	4	4	569	63	6.62	5.34	4	1	6.51535e+06
FALSE	High	Master Protein	YOR335C	ALA1	0	23.515	9	9	12	9	958	107.2	5.53	9.26	9	1	6.48281e+06
FALSE	High	Master Protein	YNL045W	LAP2	0	16.67	8	6	9	6	671	77.3	6.58	14.26	6	1	6.43945e+06
FALSE	High	Master Protein	YBR212W	NGR1	0	14.405	6	4	6	4	672	75	8.13	8.45	4	1	6.42619e+06
FALSE	High	Master Protein	YOR370C	MRS6	0	13.608	7	4	6	4	603	67.3	4.74	10.97	4	1	6.42537e+06
FALSE	High	Master Protein	YOR275C	RIM20	0	20.159	10	6	9	6	661	75.9	5.94	15.51	6	1	6.4211e+06
FALSE	High	Master Protein	YLR081W	GAL2	0	18.65	8	4	8	3	574	63.6	7.27	24.02	4	1	6.41831e+06
FALSE	High	Master Protein	YMR092C	AIP1	0	28.287	16	7	16	7	615	67.3	5.59	34.23	7	1	6.41342e+06
FALSE	High	Master Protein	YGR266W	YGR266W	0	6.698	3	2	3	2	701	81.1	6.87	2.82	2	1	6.36174e+06
FALSE	High	Master Protein	YLR361C	DCR2	0	10.205	8	4	4	4	578	66.4	5.87	2.24	4	1	6.31103e+06
FALSE	High	Master Protein	YDL195W	SEC31	0	19.022	6	6	9	6	1273	138.6	5.72	14.37	6	1	6.24552e+06
FALSE	High	Master Protein	YER125W	RSP5	0	35.253	14	9	11	9	809	91.8	6.7	22.89	9	1	6.16689e+06
FALSE	High	Master Protein	YHL032C	GUT1	0	21.735	10	6	13	6	709	79.8	8.05	21.54	6	1	6.14599e+06
FALSE	High	Master Protein	YFR039C	OSW7	0	19.948	13	6	13	6	510	59.3	4.78	10.87	6	1	6.14086e+06
FALSE	High	Master Protein	YHR171W	ATG7	0	25.402	12	6	10	6	630	71.4	6.29	22.28	6	1	6.14036e+06
FALSE	High	Master Protein	YBR112C	CYC8	0	17.167	5	5	6	5	966	107.1	5	8.95	5	1	6.1139e+06
FALSE	High	Master Protein	YIL005W	EPS1	0	9.377	4	3	5	3	701	81.2	7.84	3.74	3	1	6.02395e+06
FALSE	High	Master Protein	YOR132W	VPS17	0	22.224	16	6	13	6	551	63.2	6.92	16.97	6	1	5.99135e+06
FALSE	High	Master Protein	YNL243W	SLA2	0	34.343	12	9	10	9	968	108.8	5.44	18.94	9	1	5.983e+06
FALSE	High	Master Protein	YER077C	YER077C	0	22.254	11	7	8	7	688	79.5	9.42	12.47	7	1	5.95875e+06
FALSE	High	Master Protein	YPL058C	PDR12	0	12.432	3	4	7	4	1511	171	6.84	4.21	4	1	5.94979e+06
FALSE	High	Master Protein	YER065C	ICL1	0	8.042	6	3	8	3	557	62.4	6.42	12.42	3	1	5.93584e+06
FALSE	High	Master Protein	YKL195W	MIA40	0	40.896	34	11	17	11	403	44.5	4.56	30.75	11	1	5.92524e+06
FALSE	High	Master Protein	YNL021W	HDA1	0	23.028	16	7	8	7	706	80	5.48	9.13	7	1	5.92512e+06
FALSE	High	Master Protein	YGR192C	TDH3	0	15.091	15	4	6	4	332	35.7	6.96	9.72	4	1	5.91784e+06
FALSE	High	Master Protein	YGL228W	SHE10	0.008	2.339	2	1	1	1	577	66.8	5.86	0	1	1	5.80089e+06
FALSE	High	Master Protein	YPL030W	TRM44	0	19.866	15	8	12	8	567	64.8	8.56	17.99	8	1	5.75312e+06
FALSE	High	Master Protein	YGL120C	PRP43	0	18.23	7	5	10	5	767	87.5	6.42	15.55	5	1	5.70149e+06
FALSE	High	Master Protein	YDR434W	GPI17	0	12.525	9	3	4	3	534	60.8	4.83	12.17	3	1	5.69802e+06
FALSE	High	Master Protein	YJR042W	NUP85	0	9.788	5	3	5	3	744	84.8	4.63	13.37	3	1	5.5857e+06
FALSE	High	Master Protein	YKL100C	YPF1	0	15.183	7	3	4	3	587	67.5	5.57	13.85	3	1	5.56117e+06
FALSE	High	Master Protein	YPL120W	VPS30	0	8.125	6	4	9	4	557	63.2	5.07	5.85	4	1	5.51852e+06
FALSE	High	Master Protein	YNR026C	SEC12	0	14.674	9	4	6	4	471	51.6	6.76	11.26	4	1	5.50167e+06
FALSE	High	Master Protein	YLL019C	KNS1	0	6.811	3	2	2	2	737	83.8	8.51	3.13	2	1	5.42318e+06
FALSE	High	Master Protein	YOR108W	LEU9	0	42.502	23	11	36	4	604	67.2	6.77	61.02	11	1	5.39338e+06
FALSE	High	Master Protein	YPR081C	GRS2	0	11.098	8	5	7	5	618	71	7.52	0	5	1	5.38689e+06
FALSE	High	Master Protein	YPR190C	RPC82	0	11.866	7	4	4	4	654	74	6.67	6.43	4	1	5.36776e+06
FALSE	High	Master Protein	YJL069C	UTP18	0	4.715	3	2	3	2	594	66.4	5.01	1.77	2	1	5.34219e+06
FALSE	High	Master Protein	YMR089C	YTA12	0.001	3.034	1	1	2	1	825	93.2	7.56	4.65	1	1	5.32586e+06
FALSE	High	Master Protein	YOR151C	RPB2	0	3.851	1	1	1	1	1224	138.7	6.52	3	1	1	5.30543e+06
FALSE	High	Master Protein	YMR313C	TGL3	0	18.526	10	6	11	6	642	73.6	8.44	14.1	6	1	5.22159e+06
FALSE	High	Master Protein	YCR030C	SYP1	0	18.786	8	6	10	6	870	96.1	8.59	18.36	6	1	5.20453e+06
FALSE	High	Master Protein	YBR015C	MNN2	0	16.893	10	5	7	5	597	67.7	6.27	10.87	5	1	5.14303e+06
FALSE	High	Master Protein	YKL217W	JEN1	0	17.333	8	5	10	5	616	69.3	5.91	15.92	5	1	5.1386e+06
FALSE	High	Master Protein	YHR109W	CTM1	0	13.272	9	5	9	5	585	68.2	5.01	11.67	5	1	5.113e+06
FALSE	High	Master Protein	YPL263C	KEL3	0	7.416	5	3	4	3	651	75.4	5.16	4.44	3	1	5.08175e+06
FALSE	High	Master Protein	YOR211C	MGM1	0	10.68	3	3	6	3	881	99.1	7.59	6.07	3	1	4.99176e+06
FALSE	High	Master Protein	YMR100W	MUB1	0	19.792	13	6	10	6	620	72.2	6.89	14.58	6	1	4.96804e+06
FALSE	High	Master Protein	YMR302C	YME2	0	21.29	9	7	8	7	850	96.6	8.92	10.01	7	1	4.85512e+06
FALSE	High	Master Protein	YKL157W	APE2	0	30.66	7	6	8	6	952	107.7	8.03	15.6	6	1	4.82969e+06
FALSE	High	Master Protein	YPR029C	APL4	0	12.689	6	4	5	4	832	93.6	5.45	7.2	4	1	4.81868e+06
FALSE	High	Master Protein	YGR142W	BTN2	0	9.163	9	3	5	3	410	47.1	5.16	10.67	3	1	4.78254e+06
FALSE	High	Master Protein	YOR124C	UBP2	0	9.529	3	3	3	3	1272	146.3	5.21	5.75	3	1	4.78193e+06
FALSE	High	Master Protein	YEL042W	GDA1	0	22.627	15	5	7	5	518	56.8	5.35	9.73	5	1	4.74714e+06
FALSE	High	Master Protein	YBR247C	ENP1	0	17.533	19	6	7	6	483	55.1	4.94	7.02	6	1	4.67305e+06
FALSE	High	Master Protein	YBR041W	FAT1	0	12.209	6	4	5	4	669	77.1	8.35	7.86	4	1	4.65195e+06
FALSE	High	Master Protein	YLR117C	CLF1	0	6.871	3	2	3	2	687	82.4	5.59	7.32	2	1	4.61745e+06
FALSE	High	Master Protein	YDR299W	BFR2	0	18.103	12	4	12	4	534	61.2	4.78	24.66	4	1	4.60395e+06
FALSE	High	Master Protein	YKL012W	PRP40	0	13.117	7	4	5	4	583	69	8.91	5.51	4	1	4.5871e+06
FALSE	High	Master Protein	YDL141W	BPL1	0	24.911	16	7	9	7	690	76.3	6.92	15.21	7	1	4.56377e+06
FALSE	High	Master Protein	YMR237W	BCH1	0	8.396	5	4	5	4	724	82	5.36	3.83	4	1	4.53624e+06
FALSE	High	Master Protein	YJR121W	ATP2	0	11.676	10	4	4	4	511	54.8	5.71	4.35	4	1	4.50373e+06
FALSE	High	Master Protein	YDR266C	HEL2	0	22.871	16	7	11	7	639	72.7	8.97	13.22	7	1	4.48882e+06
FALSE	High	Master Protein	YIL137C	TMA108	0	6.824	3	3	4	3	946	107.7	6.54	1.64	3	1	4.48517e+06
FALSE	High	Master Protein	YPL116W	HOS3	0	19.052	10	5	5	5	697	79.2	7.21	12.19	5	1	4.44403e+06
FALSE	High	Master Protein	YDR484W	VPS52	0	23.631	14	7	11	7	641	74.3	5.76	12.96	7	1	4.37766e+06
FALSE	High	Master Protein	YDR398W	UTP5	0	21.848	11	7	12	7	643	72	4.94	19.48	7	1	4.3743e+06
FALSE	High	Master Protein	YIL107C	PFK26	0	7.462	4	3	3	3	827	93.4	8.66	7.41	3	1	4.36869e+06
FALSE	High	Master Protein	YOL060C	MAM3	0	23.43	12	5	9	5	706	77.7	6.65	24.38	5	1	4.34033e+06
FALSE	High	Master Protein	YOR138C	RUP1	0	16.558	10	5	6	5	671	75.3	4.72	6.95	5	1	4.32354e+06
FALSE	High	Master Protein	YPL126W	NAN1	0.006	2.427	1	1	1	1	896	101.2	6.35	0	1	1	4.29213e+06
FALSE	High	Master Protein	YGL238W	CSE1	0	7.241	3	3	5	3	960	109.3	5.22	3.88	3	1	4.28868e+06
FALSE	High	Master Protein	YGR061C	ADE6	0	8.335	3	3	6	3	1358	148.8	5.27	4.16	3	1	4.28395e+06
FALSE	High	Master Protein	YPL084W	BRO1	0	8.827	6	4	5	4	844	97.2	5.4	0	4	1	4.22864e+06
FALSE	High	Master Protein	YLR196W	PWP1	0	6.975	5	2	4	2	576	63.8	4.61	6.13	2	1	4.20646e+06
FALSE	High	Master Protein	YDR228C	PCF11	0	21.666	15	7	11	7	626	71.9	7.83	14.16	7	1	4.19465e+06
FALSE	High	Master Protein	YOR112W	CEX1	0	17.25	7	4	7	4	761	84.7	5.41	12.31	4	1	4.1447e+06
FALSE	High	Master Protein	YHR197W	RIX1	0	21.75	11	8	9	8	763	86.7	5.62	9.63	8	1	4.13864e+06
FALSE	High	Master Protein	YHR114W	BZZ1	0	10.15	7	4	5	4	633	71.1	5.99	6.78	4	1	4.12103e+06
FALSE	High	Master Protein	YHR188C	GPI16	0	11.938	7	4	5	4	610	68.7	5.31	6.66	4	1	4.06872e+06
FALSE	High	Master Protein	YMR296C	LCB1	0	15.276	9	4	8	4	558	62.2	6.18	12.99	4	1	4.02887e+06
FALSE	High	Master Protein	YDR395W	SXM1	0	13.972	5	5	7	5	944	108.3	4.72	8.78	5	1	4.01909e+06
FALSE	High	Master Protein	YER122C	GLO3	0	20.459	14	5	8	5	493	55.1	8.25	17.56	5	1	4.01565e+06
FALSE	High	Master Protein	YPL070W	MUK1	0	23.96	15	6	10	6	612	69.5	8.47	20.43	6	1	4.00469e+06
FALSE	High	Master Protein	YEL062W	NPR2	0	11.683	7	5	7	5	615	69.8	8.53	6.56	5	1	4.00236e+06
FALSE	High	Master Protein	YPL169C	MEX67	0	14.501	9	4	7	4	599	67.3	9.2	13.96	4	1	3.94534e+06
FALSE	High	Master Protein	YPR169W	JIP5	0	10.787	10	5	5	5	492	55.2	5.2	3.81	5	1	3.94414e+06
FALSE	High	Master Protein	YAL021C	CCR4	0	19.974	8	6	11	6	837	94.6	6.84	17.53	6	1	3.93725e+06
FALSE	High	Master Protein	YBR196C	PGI1	0	8.328	4	1	6	1	554	61.3	6.46	17.58	1	1	3.91581e+06
FALSE	High	Master Protein	YML046W	PRP39	0	22.698	13	6	7	6	629	74.7	8.37	18.11	6	1	3.86085e+06
FALSE	High	Master Protein	YMR192W	GYL1	0	16.216	11	6	8	6	720	82.1	5.38	5.09	6	1	3.8367e+06
FALSE	High	Master Protein	YPL160W	CDC60	0	8.177	2	2	3	2	1090	124.1	5.85	6.94	2	1	3.81771e+06
FALSE	High	Master Protein	YDL190C	UFD2	0	11.511	5	5	7	5	961	109.8	5.8	7.96	5	1	3.80685e+06
FALSE	High	Master Protein	YDR251W	PAM1	0	24.635	10	6	10	6	830	92.8	8.44	18.61	6	1	3.79758e+06
FALSE	High	Master Protein	YCR052W	RSC6	0	18.666	16	6	10	6	483	54.1	4.86	21.59	6	1	3.77358e+06
FALSE	High	Master Protein	YKL060C	FBA1	0	20.757	27	6	9	6	359	39.6	5.78	7.94	6	1	3.76417e+06
FALSE	High	Master Protein	YGL122C	NAB2	0	20.714	10	4	10	4	525	58.3	8.12	14.76	4	1	3.75754e+06
FALSE	High	Master Protein	YEL013W	VAC8	0	7.356	6	3	4	3	578	63.2	5.14	4.43	3	1	3.72719e+06
FALSE	High	Master Protein	YKR008W	RSC4	0	13.752	12	4	4	4	625	72.2	5.27	8.8	4	1	3.72219e+06
FALSE	High	Master Protein	YCL039W	GID7	0	12.927	6	4	6	4	745	84.5	6.18	4.31	4	1	3.7152e+06
FALSE	High	Master Protein	YPR072W	NOT5	0	14.79	8	3	5	3	560	65.8	5.34	13.01	3	1	3.68267e+06
FALSE	High	Master Protein	YOR267C	HRK1	0	17.941	10	5	9	5	759	85.6	7.31	12.69	5	1	3.68131e+06
FALSE	High	Master Protein	YGL167C	PMR1	0	9.806	4	4	6	4	950	104.5	5.68	10.34	4	1	3.66661e+06
FALSE	High	Master Protein	YGR276C	RNH70	0	16.35	13	5	6	5	553	62.8	7.21	12.34	5	1	3.62379e+06
FALSE	High	Master Protein	YBR017C	KAP104	0	10.561	6	4	5	4	918	103.6	4.65	9.53	4	1	3.58036e+06
FALSE	High	Master Protein	YML016C	PPZ1	0	20.862	14	5	11	4	692	77.4	8.28	19.24	5	1	3.57475e+06
FALSE	High	Master Protein	YBR030W	RKM3	0	14.006	7	3	5	3	552	62.6	4.65	8.84	3	1	3.53977e+06
FALSE	High	Master Protein	YOL086C	ADH1	0	11.795	9	3	6	3	348	36.8	6.68	8.85	3	1	3.49911e+06
FALSE	High	Master Protein	YDL160C	DHH1	0	18.485	12	5	7	5	506	57.5	7.97	16.05	5	1	3.49268e+06
FALSE	High	Master Protein	YBL047C	EDE1	0	14.484	4	4	6	4	1381	150.7	4.72	10.12	4	1	3.47828e+06
FALSE	High	Master Protein	YER147C	SCC4	0	15.123	7	3	6	3	624	72.1	7.78	16.61	3	1	3.45249e+06
FALSE	High	Master Protein	YOL066C	RIB2	0	17.664	12	5	10	5	591	67	6.54	9.06	5	1	3.43899e+06
FALSE	High	Master Protein	YKR067W	GPT2	0	12.571	6	4	5	4	743	83.6	9.48	11.31	4	1	3.40782e+06
FALSE	High	Master Protein	YHR146W	CRP1	0	13.232	8	3	5	3	465	51.1	7.34	9.76	3	1	3.35385e+06
FALSE	High	Master Protein	YAL023C	PMT2	0	12.433	7	3	4	3	759	86.8	7.71	5.72	3	1	3.33607e+06
FALSE	High	Master Protein	YGL095C	VPS45	0	13.753	10	5	6	5	577	67	6.27	11.46	5	1	3.31945e+06
FALSE	High	Master Protein	YBR286W	APE3	0	5.848	5	2	5	2	537	60.1	5.31	9.94	2	1	3.30997e+06
FALSE	High	Master Protein	YHR203C	RPS4B	0	4.656	8	2	3	2	261	29.4	10.08	6.76	2	1	3.3024e+06
FALSE	High	Master Protein	YIL068C	SEC6	0	3.553	2	1	2	1	805	93.4	5.14	0	1	1	3.30212e+06
FALSE	High	Master Protein	YOL057W	YOL057W	0	12.268	5	3	4	3	711	80.5	6.27	8.38	3	1	3.24292e+06
FALSE	High	Master Protein	YBR059C	AKL1	0	13.135	4	3	3	3	1108	123.9	7.69	4.81	3	1	3.22268e+06
FALSE	High	Master Protein	YCL045C	EMC1	0	14.456	7	3	5	3	760	87.1	5.35	12.15	3	1	3.21539e+06
FALSE	High	Master Protein	YGR162W	TIF4631	0	20.673	9	7	10	6	952	107	6.04	13.57	7	1	3.20856e+06
FALSE	High	Master Protein	YPL019C	VTC3	0	7.805	3	3	3	3	835	96.5	7.42	3.83	3	1	3.20142e+06
FALSE	High	Master Protein	YJR109C	CPA2	0	19.726	7	6	8	5	1118	123.8	5.31	14.37	6	1	3.18721e+06
FALSE	High	Master Protein	YPR048W	TAH18	0	18.83	10	5	5	5	623	72.3	8.53	11.27	5	1	3.1635e+06
FALSE	High	Master Protein	YJL100W	LSB6	0	11.428	8	4	5	4	607	70.2	6.7	6.83	4	1	3.08654e+06
FALSE	High	Master Protein	YPL270W	MDL2	0	20.594	10	6	8	6	773	85.1	9.07	8.18	6	1	3.06431e+06
FALSE	High	Master Protein	YMR261C	TPS3	0	27.683	7	5	7	5	1054	118.8	6.37	18.97	5	1	2.99214e+06
FALSE	High	Master Protein	YGL236C	MTO1	0	13.717	9	4	6	4	669	74.2	8.29	15.89	4	1	2.98924e+06
FALSE	High	Master Protein	YPL128C	TBF1	0	18.481	10	5	7	5	562	62.8	6.62	17.84	5	1	2.98242e+06
FALSE	High	Master Protein	YHR135C	YCK1	0	22.683	16	5	6	3	538	61.7	9.04	14.39	5	1	2.98125e+06
FALSE	High	Master Protein	YER082C	UTP7	0	18.169	12	5	11	5	554	62.3	9.45	14.09	5	1	2.94024e+06
FALSE	High	Master Protein	YPL110C	GDE1	0	6.062	3	2	2	2	1223	137.9	6.79	2.65	2	1	2.93327e+06
FALSE	High	Master Protein	YFL004W	VTC2	0	23.785	10	6	9	6	828	95.4	6.76	13.35	6	1	2.91933e+06
FALSE	High	Master Protein	YDR206W	EBS1	0	5.964	5	3	5	3	884	99.9	9	0	3	1	2.86712e+06
FALSE	High	Master Protein	YBR115C	LYS2	0	16.289	5	6	10	6	1392	155.2	5.95	2.08	6	1	2.82574e+06
FALSE	High	Master Protein	YKR056W	TRM2	0	19.239	12	5	6	5	639	72.8	8.79	13.92	5	1	2.82163e+06
FALSE	High	Master Protein	YFL047W	RGD2	0	13.623	10	6	7	6	714	82.2	5.82	7.96	6	1	2.82021e+06
FALSE	High	Master Protein	YCR093W	CDC39	0	10.878	2	4	7	4	2108	240.1	6.44	3.56	4	1	2.81578e+06
FALSE	High	Master Protein	YDR311W	TFB1	0	26.369	14	6	10	6	642	72.8	6.9	22.68	6	1	2.79281e+06
FALSE	High	Master Protein	YNL007C	SIS1	0	11.715	14	4	6	4	352	37.6	9.03	10.14	4	1	2.75558e+06
FALSE	High	Master Protein	YML127W	RSC9	0	6.9	5	3	5	3	581	65.2	7.83	8.74	3	1	2.7385e+06
FALSE	High	Master Protein	YDL113C	ATG20	0	12.849	9	4	5	4	640	72.5	6.98	6.24	4	1	2.73797e+06
FALSE	High	Master Protein	YDR164C	SEC1	0	9.976	4	4	7	4	724	83.4	7.3	10.38	4	1	2.71479e+06
FALSE	High	Master Protein	YGL195W	GCN1	0	7.075	1	3	5	3	2672	296.5	5.27	5.5	3	1	2.68427e+06
FALSE	High	Master Protein	YML034W	SRC1	0	3.491	3	2	2	2	834	95.4	5.6	2.22	2	1	2.6822e+06
FALSE	High	Master Protein	YGR198W	YPP1	0	3.427	2	2	2	2	817	95.3	5.35	2.36	2	1	2.6787e+06
FALSE	High	Master Protein	YHR009C	TDA3	0	6.768	7	2	2	2	523	57.6	5.83	3.51	2	1	2.66126e+06
FALSE	High	Master Protein	YLR289W	GUF1	0	16.447	8	4	8	4	645	73.1	9.16	10.52	4	1	2.65126e+06
FALSE	High	Master Protein	YPR163C	TIF3	0.005	2.555	2	1	1	1	436	48.5	5.29	0	1	1	2.63377e+06
FALSE	High	Master Protein	YEL060C	PRB1	0	11.46	7	4	4	4	635	69.6	6.39	8.78	4	1	2.58201e+06
FALSE	High	Master Protein	YJL186W	MNN5	0	8.162	4	2	4	2	586	67.2	6.87	7.5	2	1	2.53746e+06
FALSE	High	Master Protein	YJL171C	YJL171C	0	5.929	3	1	3	1	396	42.9	5.06	9.77	1	1	2.5171e+06
FALSE	High	Master Protein	YKL017C	HCS1	0	4.107	4	2	2	2	683	78.2	7.55	0	2	1	2.50678e+06
FALSE	High	Master Protein	YOR119C	RIO1	0	6.948	5	3	4	3	484	56.1	6.57	0	3	1	2.49259e+06
FALSE	High	Master Protein	YLR055C	SPT8	0	6.544	4	3	4	3	602	66.1	4.45	2.75	3	1	2.48636e+06
FALSE	High	Master Protein	YMR004W	MVP1	0	10.441	6	3	4	3	511	59.6	5.5	3.88	3	1	2.4858e+06
FALSE	High	Master Protein	YDR481C	PHO8	0	15.956	12	5	6	5	566	63	5.59	7.1	5	1	2.4811e+06
FALSE	High	Master Protein	YGL049C	TIF4632	0	7.617	4	3	4	2	914	103.8	7.64	2.01	3	1	2.45127e+06
FALSE	High	Master Protein	YLL058W	YLL058W	0	7.26	5	3	3	3	575	64.2	7.03	2.16	3	1	2.41947e+06
FALSE	High	Master Protein	YOR141C	ARP8	0	14.012	6	4	6	4	881	100.1	4.81	6.71	4	1	2.38273e+06
FALSE	High	Master Protein	YBR094W	PBY1	0	8.836	4	3	4	3	753	86.3	4.94	5.2	3	1	2.37771e+06
FALSE	High	Master Protein	YDL225W	SHS1	0	6.639	5	3	4	3	551	62.6	5.53	6.05	3	1	2.35177e+06
FALSE	High	Master Protein	YJL101C	GSH1	0	8.216	4	2	4	2	678	78.2	6.28	5.11	2	1	2.34623e+06
FALSE	High	Master Protein	YOR070C	GYP1	0	12.583	8	4	6	4	637	73.2	7.21	3.76	4	1	2.34529e+06
FALSE	High	Master Protein	YOL145C	CTR9	0	12.399	5	5	7	5	1077	124.6	6.3	3.36	5	1	2.33463e+06
FALSE	High	Master Protein	YGR279C	SCW4	0	3.668	3	1	2	1	386	40.1	4.83	3.87	1	1	2.32948e+06
FALSE	High	Master Protein	YER087W	AIM10	0	14.457	8	4	7	4	576	65.8	7.42	11.9	4	1	2.31987e+06
FALSE	High	Master Protein	YDL159W	STE7	0	11.894	7	3	4	3	515	57.7	9.17	5.03	3	1	2.27256e+06
FALSE	High	Master Protein	YOR206W	NOC2	0	10.571	5	3	4	3	710	81.6	8.48	5.94	3	1	2.2706e+06
FALSE	High	Master Protein	YGR194C	XKS1	0	12.514	7	4	6	4	600	68.3	6.83	9.14	4	1	2.26089e+06
FALSE	High	Master Protein	YOR217W	RFC1	0	5.228	2	2	2	2	861	94.8	9.22	1.73	2	1	2.24758e+06
FALSE	High	Master Protein	YMR229C	RRP5	0	8.003	3	4	4	4	1729	193	6.19	0	4	1	2.24097e+06
FALSE	High	Master Protein	YDR150W	NUM1	0	7.443	4	2	3	2	2748	312.8	5.4	3.75	2	1	2.22747e+06
FALSE	High	Master Protein	YGR254W	ENO1	0	30.146	20	8	20	3	437	46.8	6.62	51.4	8	1	2.19734e+06
FALSE	High	Master Protein	YNL132W	KRE33	0	8.087	2	2	2	2	1056	119.3	7.8	5.9	2	1	2.19298e+06
FALSE	High	Master Protein	YDR450W	RPS18A	0	7.933	28	3	4	3	146	17	10.27	3.71	3	1	2.19177e+06
FALSE	High	Master Protein	YLR077W	FMP25	0	6.082	4	2	2	2	583	66.6	8.87	4.16	2	1	2.19006e+06
FALSE	High	Master Protein	YBR227C	MCX1	0	10.111	7	3	6	3	520	57.9	7.75	8.38	3	1	2.1882e+06
FALSE	High	Master Protein	YCR088W	ABP1	0	10.841	9	3	4	3	592	65.5	4.68	5.43	3	1	2.17279e+06
FALSE	High	Master Protein	YHR074W	QNS1	0	13.267	7	3	5	3	714	80.6	6.54	10.09	3	1	2.16714e+06
FALSE	High	Master Protein	YBR031W	RPL4A	0	9.174	9	2	4	2	362	39.1	10.64	12.03	2	1	2.16663e+06
FALSE	High	Master Protein	YLR427W	MAG2	0	10.223	5	3	4	3	670	76.3	8.54	8.02	3	1	2.14804e+06
FALSE	High	Master Protein	YLR277C	YSH1	0	9.2	5	2	3	2	779	87.6	5.22	5.24	2	1	2.14611e+06
FALSE	High	Master Protein	YBL007C	SLA1	0	4.945	1	2	2	2	1244	135.8	5.88	1.61	2	1	2.10507e+06
FALSE	High	Master Protein	YLR397C	AFG2	0	10.59	7	3	6	3	780	84.7	5.71	6.07	3	1	2.10456e+06
FALSE	High	Master Protein	YJL200C	ACO2	0.01	2.299	1	1	2	1	789	86.5	6.96	0	1	1	2.09765e+06
FALSE	High	Master Protein	YIL115C	NUP159	0	7.047	3	2	3	2	1460	158.8	4.83	6.25	2	1	2.0789e+06
FALSE	High	Master Protein	YGL123W	RPS2	0	6.849	12	2	2	2	254	27.4	10.43	3.92	2	1	2.0771e+06
FALSE	High	Master Protein	YNL014W	HEF3	0	27.819	9	8	15	1	1044	115.8	6.23	31.55	8	1	2.07272e+06
FALSE	High	Master Protein	YBR117C	TKL2	0	9.415	5	3	4	3	681	75	6.14	7.41	3	1	2.07037e+06
FALSE	High	Master Protein	YGL060W	YBP2	0	5.308	2	2	4	2	641	73.1	5.27	2.41	2	1	2.05604e+06
FALSE	High	Master Protein	YBR084W	MIS1	0	11.504	5	4	5	4	975	106.2	8.66	6.65	4	1	2.02725e+06
FALSE	High	Master Protein	YLR002C	NOC3	0	9.41	6	3	4	3	663	75.5	5.95	6.83	3	1	2.02641e+06
FALSE	High	Master Protein	YDR343C	HXT6	0	23.477	16	7	19	1	570	62.7	7.75	33.69	7	1	2.01197e+06
FALSE	High	Master Protein	YMR297W	PRC1	0	13.844	7	3	4	3	532	59.8	4.73	7.42	3	1	2.00195e+06
FALSE	High	Master Protein	YKL025C	PAN3	0	7.204	3	3	4	3	679	76.4	6.43	1.68	3	1	2.00083e+06
FALSE	High	Master Protein	YLR144C	ACF2	0	6.815	5	3	3	3	779	88.3	5.41	4.82	3	1	1.97244e+06
FALSE	High	Master Protein	YGR229C	SMI1	0	9.734	9	2	2	2	505	57	4.7	4.98	2	1	1.96221e+06
FALSE	High	Master Protein	YCR084C	TUP1	0	16.699	7	3	4	3	713	78.3	5.68	11.93	3	1	1.95064e+06
FALSE	High	Master Protein	YKR078W	YKR078W	0	3.612	3	2	4	2	585	68.2	6.16	1.66	2	1	1.92745e+06
FALSE	High	Master Protein	YHL030W	ECM29	0	6.868	1	3	3	3	1868	210.3	6.55	1.9	3	1	1.88303e+06
FALSE	High	Master Protein	YMR238W	DFG5	0	6.542	5	2	5	2	458	50.5	4.75	8.56	2	1	1.8803e+06
FALSE	High	Master Protein	YFR040W	SAP155	0	15.706	8	6	6	6	1002	114.9	4.72	4.78	6	1	1.87436e+06
FALSE	High	Master Protein	YPL219W	PCL8	0	9.804	7	3	4	3	492	55.4	4.84	1.93	3	1	1.86536e+06
FALSE	High	Master Protein	YOR216C	RUD3	0	9.045	9	3	3	3	484	56	4.91	6.11	3	1	1.86496e+06
FALSE	High	Master Protein	YFR010W	UBP6	0	10.406	6	2	2	2	499	57.1	7.14	5.88	2	1	1.85725e+06
FALSE	High	Master Protein	YGL173C	XRN1	0	5.955	2	3	3	3	1528	175.4	7.47	0	3	1	1.8396e+06
FALSE	High	Master Protein	YBR142W	MAK5	0	14.857	5	3	6	3	773	87	8.4	12.41	3	1	1.83361e+06
FALSE	High	Master Protein	YMR061W	RNA14	0	5.108	5	2	2	2	677	79.9	5.77	1.74	2	1	1.82096e+06
FALSE	High	Master Protein	YLR103C	CDC45	0	4.599	2	2	3	2	650	74.2	4.79	3.94	2	1	1.78935e+06
FALSE	High	Master Protein	YNR023W	SNF12	0	12.996	7	3	3	3	566	63.8	5.69	5.59	3	1	1.78499e+06
FALSE	High	Master Protein	YNL251C	NRD1	0	4.22	5	2	3	2	575	63.8	9.17	2.37	2	1	1.76544e+06
FALSE	High	Master Protein	YDL088C	ASM4	0	22.316	17	4	4	4	528	58.8	7.94	10.16	4	1	1.75907e+06
FALSE	High	Master Protein	YNL323W	LEM3	0	10.935	8	2	3	2	414	47.4	5.94	8.43	2	1	1.75698e+06
FALSE	High	Master Protein	YOR014W	RTS1	0.008	2.353	1	1	2	1	757	85.3	6.32	3.68	1	1	1.75298e+06
FALSE	High	Master Protein	YDR483W	KRE2	0	19.023	14	5	9	5	442	51.4	5.4	15.97	5	1	1.75278e+06
FALSE	High	Master Protein	YLR410W	VIP1	0.004	2.825	2	1	1	1	1146	129.7	8.65	0	1	1	1.733e+06
FALSE	High	Master Protein	YEL053C	MAK10	0	4.641	4	2	3	2	733	84.2	5.87	1.72	2	1	1.72499e+06
FALSE	High	Master Protein	YIL018W	RPL2B	0	7.928	11	2	3	2	254	27.4	11.11	7.28	2	1	1.72277e+06
FALSE	High	Master Protein	YHR037W	PUT2	0	4.928	7	2	2	2	575	64.4	7.01	0	2	1	1.70767e+06
FALSE	High	Master Protein	YBL004W	UTP20	0	4.453	1	2	3	2	2493	287.4	7.03	4.42	2	1	1.70634e+06
FALSE	High	Master Protein	YGR099W	TEL2	0	5.717	3	3	5	3	688	78.6	6.67	5.38	3	1	1.68956e+06
FALSE	High	Master Protein	YMR308C	PSE1	0	6.032	3	2	2	2	1089	121	4.74	5.09	2	1	1.68512e+06
FALSE	High	Master Protein	YPL085W	SEC16	0	10.581	2	4	6	4	2195	241.5	5.38	8.29	4	1	1.68152e+06
FALSE	High	Master Protein	YGR284C	ERV29	0	4.571	4	1	2	1	310	35	9.63	5.81	1	1	1.67052e+06
FALSE	High	Master Protein	YDR137W	RGP1	0	8.205	4	3	6	3	663	75.3	5.85	7.24	3	1	1.66931e+06
FALSE	High	Master Protein	YFL016C	MDJ1	0	4.784	3	1	3	1	511	55.5	9.22	2.9	1	1	1.66277e+06
FALSE	High	Master Protein	YMR049C	ERB1	0	4.041	2	2	3	2	807	91.6	5.17	3.41	2	1	1.66213e+06
FALSE	High	Master Protein	YOR035C	SHE4	0	5.316	3	2	4	2	789	89.5	5.59	0	2	1	1.63127e+06
FALSE	High	Master Protein	YAL048C	GEM1	0	7.528	4	3	3	3	662	75.1	5.99	4.22	3	1	1.61909e+06
FALSE	High	Master Protein	YIL105C	SLM1	0.01	2.236	1	1	2	1	686	77.9	7.94	0	1	1	1.58405e+06
FALSE	High	Master Protein	YJL128C	PBS2	0	13.649	6	3	4	3	668	72.7	9.01	7.13	3	1	1.57984e+06
FALSE	High	Master Protein	YMR076C	PDS5	0	10.19	5	4	5	4	1277	147	6.28	4.02	4	1	1.56576e+06
FALSE	High	Master Protein	YOR249C	APC5	0.007	2.366	2	1	2	1	685	79.2	5.21	2.11	1	1	1.55974e+06
FALSE	High	Master Protein	YCR057C	PWP2	0	3.268	2	2	2	2	923	103.9	5.1	0	2	1	1.55827e+06
FALSE	High	Master Protein	YNL161W	CBK1	0	8.767	6	3	3	3	756	86.9	7.91	4.55	3	1	1.54158e+06
FALSE	High	Master Protein	YOR081C	TGL5	0	7.607	3	2	2	2	749	84.7	9.1	4.17	2	1	1.51991e+06
FALSE	High	Master Protein	YOR350C	MNE1	0	7.816	4	3	3	3	663	77.2	8.76	2.21	3	1	1.50811e+06
FALSE	High	Master Protein	YGR166W	TRS65	0	3.976	3	1	2	1	560	63.3	8.82	2.09	1	1	1.50248e+06
FALSE	High	Master Protein	YKL078W	DHR2	0	10.546	6	4	6	4	735	82.7	8.9	2.64	4	1	1.50164e+06
FALSE	High	Master Protein	YMR284W	YKU70	0	16.139	13	5	5	5	602	70.6	6.38	4.21	5	1	1.49425e+06
FALSE	High	Master Protein	YDR505C	PSP1	0	8.679	4	2	3	2	841	95.3	6.67	5.31	2	1	1.49209e+06
FALSE	High	Master Protein	YMR106C	YKU80	0	7.656	4	3	4	3	629	71.2	5.26	3.58	3	1	1.49069e+06
FALSE	High	Master Protein	YLR319C	BUD6	0.001	2.988	1	1	2	1	788	88.8	7.78	1.84	1	1	1.45795e+06
FALSE	High	Master Protein	YIR006C	PAN1	0	5.599	3	2	2	2	1480	160.2	5.29	0	2	1	1.45429e+06
FALSE	High	Master Protein	YDR057W	YOS9	0	12.053	6	3	6	3	542	61.2	4.61	7.59	3	1	1.44711e+06
FALSE	High	Master Protein	YNL183C	NPR1	0	23.296	12	6	7	6	790	85.9	8.37	7.97	6	1	1.44373e+06
FALSE	High	Master Protein	YGR068C	ART5	0	7.108	5	3	3	3	586	65.4	8.32	3.63	3	1	1.44239e+06
FALSE	High	Master Protein	YDL143W	CCT4	0	4.519	2	1	1	1	528	57.6	7.93	0	1	1	1.43962e+06
FALSE	High	Master Protein	YBL092W	RPL32	0	6.45	16	2	3	2	130	14.8	11.17	0	2	1	1.43695e+06
FALSE	High	Master Protein	YHR161C	YAP1801	0	8.07	3	2	3	2	637	71.6	7.03	2.31	2	1	1.4295e+06
FALSE	High	Master Protein	YJR052W	RAD7	0	8.261	7	4	5	4	565	63.7	5.47	0	4	1	1.41889e+06
FALSE	High	Master Protein	YNL020C	ARK1	0	9.331	7	3	4	3	638	71.3	8.72	0	3	1	1.41643e+06
FALSE	High	Master Protein	YPL090C	RPS6A	0	8.752	15	3	3	3	236	27	10.45	6.29	3	1	1.37721e+06
FALSE	High	Master Protein	YGR159C	NSR1	0.006	2.424	4	1	1	1	414	44.5	4.93	0	1	1	1.36978e+06
FALSE	High	Master Protein	YPL012W	RRP12	0	11.002	4	3	3	3	1228	137.4	7.02	3.97	3	1	1.36112e+06
FALSE	High	Master Protein	YBL076C	ILS1	0	5.752	2	2	2	2	1072	122.9	6.06	2.88	2	1	1.34997e+06
FALSE	High	Master Protein	YKR092C	SRP40	0	3.784	3	1	1	1	406	41	4.35	1.89	1	1	1.31803e+06
FALSE	High	Master Protein	YMR031C	EIS1	0	3.66	2	2	2	2	843	93.3	6.34	1.66	2	1	1.31484e+06
FALSE	High	Master Protein	YKL179C	COY1	0	5.325	4	2	3	2	679	77.5	6.06	2.29	2	1	1.29903e+06
FALSE	High	Master Protein	YHL029C	OCA5	0	8.151	6	3	4	3	679	77.7	6.43	2.56	3	1	1.28999e+06
FALSE	High	Master Protein	YOR056C	NOB1	0	6.462	5	2	3	2	459	51.7	8.46	0	2	1	1.28974e+06
FALSE	High	Master Protein	YGL124C	MON1	0	7.825	5	3	4	3	644	73.4	7.28	4.53	3	1	1.2862e+06
FALSE	High	Master Protein	YNL199C	GCR2	0	3.891	3	2	3	2	534	58	8.98	1.65	2	1	1.28124e+06
FALSE	High	Master Protein	YPR179C	HDA3	0	7.007	4	2	8	2	655	75.4	6.35	8.04	2	1	1.27601e+06
FALSE	High	Master Protein	YOL123W	HRP1	0	10.843	8	2	2	2	534	59.6	5.66	5.9	2	1	1.26994e+06
FALSE	High	Master Protein	YDL224C	WHI4	0.004	2.684	3	1	1	1	649	70.6	6.96	2.48	1	1	1.26988e+06
FALSE	High	Master Protein	YDR060W	MAK21	0	16.376	7	5	5	5	1025	116.6	5.02	12.03	5	1	1.26282e+06
FALSE	High	Master Protein	YOL054W	PSH1	0.004	2.718	2	1	5	1	406	47	4.42	3.85	1	1	1.25826e+06
FALSE	High	Master Protein	YGL013C	PDR1	0	9.986	3	3	5	3	1068	121.7	6.93	4.37	3	1	1.24957e+06
FALSE	High	Master Protein	YBR072W	HSP26	0	16.101	25	3	5	3	214	23.9	5.53	6.87	3	1	1.24642e+06
FALSE	High	Master Protein	YDL174C	DLD1	0	13.949	9	4	5	4	587	65.3	6.83	3.73	4	1	1.23274e+06
FALSE	High	Master Protein	YBR179C	FZO1	0	5.837	3	2	3	2	855	97.7	7.01	3.08	2	1	1.21631e+06
FALSE	High	Master Protein	YER171W	RAD3	0	5.774	2	1	1	1	778	89.7	5.57	3.04	1	1	1.19433e+06
FALSE	High	Master Protein	YGR214W	RPS0A	0.004	2.648	3	1	2	1	252	28	4.72	3.47	1	1	1.18081e+06
FALSE	High	Master Protein	YNL049C	SFB2	0	7.879	4	3	6	3	876	98.9	5.31	3.32	3	1	1.17469e+06
FALSE	High	Master Protein	YGL171W	ROK1	0	10.936	8	2	6	2	564	63.6	9.14	14.03	2	1	1.17225e+06
FALSE	High	Master Protein	YOR299W	BUD7	0	11.937	6	3	4	3	746	84.8	5.16	7.33	3	1	1.16678e+06
FALSE	High	Master Protein	YDR233C	RTN1	0.001	3.025	3	1	1	1	295	32.9	8.98	1.69	1	1	1.165e+06
FALSE	High	Master Protein	YOR022C	YOR022C	0	6.765	4	2	3	2	715	81.7	7.37	2.27	2	1	1.16199e+06
FALSE	High	Master Protein	YDR033W	MRH1	0	9.985	8	2	4	1	320	36.2	9.19	10.18	2	1	1.15643e+06
FALSE	High	Master Protein	YGR233C	PHO81	0	6.625	2	3	3	3	1178	133.9	5.85	1.94	3	1	1.15514e+06
FALSE	High	Master Protein	YDR303C	RSC3	0	4.198	2	1	1	1	885	101.7	8.03	0	1	1	1.14973e+06
FALSE	High	Master Protein	YGR178C	PBP1	0	6.776	3	2	3	2	722	78.7	6.92	2.32	2	1	1.13375e+06
FALSE	High	Master Protein	YKR028W	SAP190	0	4.962	2	2	2	2	1033	117	4.37	2.34	2	1	1.12763e+06
FALSE	High	Master Protein	YPL009C	RQC2	0	6.605	2	2	3	2	1038	119	5.73	4.32	2	1	1.1257e+06
FALSE	High	Master Protein	YJL029C	VPS53	0	4.489	3	2	2	2	822	95.4	5.59	0	2	1	1.1182e+06
FALSE	High	Master Protein	YJR091C	JSN1	0	4.753	3	2	2	2	1091	120.3	6.96	0	2	1	1.11207e+06
FALSE	High	Master Protein	YKR097W	PCK1	0	5.279	3	1	1	1	549	60.9	6.34	3.54	1	1	1.10315e+06
FALSE	High	Master Protein	YBR054W	YRO2	0	7.513	8	2	4	1	344	38.7	9.19	6.44	2	1	1.10077e+06
FALSE	High	Master Protein	YKR082W	NUP133	0	15.392	4	4	5	4	1157	133.2	5.12	6.68	4	1	1.09546e+06
FALSE	High	Master Protein	YPR010C	RPA135	0	7.69	3	3	5	3	1203	135.7	7.65	1.86	3	1	1.09079e+06
FALSE	High	Master Protein	YML054C	CYB2	0	8.366	4	1	1	1	591	65.5	8.41	4.38	1	1	1.0857e+06
FALSE	High	Master Protein	YGL178W	MPT5	0	3.298	1	1	2	1	859	95.4	8.03	2.21	1	1	1.0753e+06
FALSE	High	Master Protein	YJR131W	MNS1	0	12.266	10	4	5	4	549	63	5.69	9.68	4	1	1.07485e+06
FALSE	High	Master Protein	YHR205W	SCH9	0	4.848	2	2	2	2	824	91.8	6.1	1.94	2	1	1.07426e+06
FALSE	High	Master Protein	YGR116W	SPT6	0	6.436	2	2	3	2	1451	168.2	5.01	4.24	2	1	1.06528e+06
FALSE	High	Master Protein	YJR110W	YMR1	0	9.149	5	3	4	3	688	80.1	7.59	4.09	3	1	1.05678e+06
FALSE	High	Master Protein	YNL055C	POR1	0	5.827	11	2	2	2	283	30.4	7.93	4.29	2	1	1.05598e+06
FALSE	High	Master Protein	YML088W	UFO1	0	3.712	3	1	1	1	668	76.8	5.35	2.37	1	1	1.04453e+06
FALSE	High	Master Protein	YER070W	RNR1	0.004	2.618	1	1	1	1	888	99.5	6.19	1.74	1	1	1.04386e+06
FALSE	High	Master Protein	YKL039W	PTM1	0	7.777	4	1	2	1	523	60	5.17	8.76	1	1	1.04285e+06
FALSE	High	Master Protein	YBL035C	POL12	0	7.144	3	2	2	2	705	78.7	7.03	3.24	2	1	1.02926e+06
FALSE	High	Master Protein	YPL195W	APL5	0	4.557	2	2	3	2	932	106.9	5.08	0	2	1	1.02023e+06
FALSE	High	Master Protein	YDR122W	KIN1	0	5.27	2	2	2	2	1064	120	8.72	0	2	1	1.01736e+06
FALSE	High	Master Protein	YAL058W	CNE1	0	6.006	4	2	2	2	502	56.9	5.27	0	2	1	1.01222e+06
FALSE	High	Master Protein	YOR270C	VPH1	0	4.608	3	2	2	2	840	95.5	5.48	0	2	1	1.00976e+06
FALSE	High	Master Protein	YLR441C	RPS1A	0	5.146	7	2	3	2	255	28.7	9.99	0	2	1	999249
FALSE	High	Master Protein	YBR025C	OLA1	0	5.331	10	3	3	3	394	44.1	7.43	4.35	3	1	993646
FALSE	High	Master Protein	YBL030C	PET9	0	5.391	7	2	2	2	318	34.4	9.79	2.68	2	1	992816
FALSE	High	Master Protein	YKL204W	EAP1	0	9.238	9	3	4	3	632	69.7	9.5	4.35	3	1	975627
FALSE	High	Master Protein	YMR307W	GAS1	0	4.466	3	1	1	1	559	59.5	4.67	2.75	1	1	974416
FALSE	High	Master Protein	YDR436W	PPZ2	0	8.438	4	2	3	1	710	78.4	9.28	4.77	2	1	963218
FALSE	High	Master Protein	YIL055C	YIL055C	0	5.213	5	2	2	2	627	70.7	7.11	1.81	2	1	960810
FALSE	High	Master Protein	YPR042C	PUF2	0	4.253	3	2	2	2	1075	119.4	8.78	2.02	2	1	949452
FALSE	High	Master Protein	YPL020C	ULP1	0.004	2.658	1	1	2	1	621	72.3	9.47	1.73	1	1	939512
FALSE	High	Master Protein	YJR016C	ILV3	0	6.429	4	2	2	2	585	62.8	7.83	4.66	2	1	935208
FALSE	High	Master Protein	YLR248W	RCK2	0	5.72	3	2	2	2	610	68	5.45	4.46	2	1	932745
FALSE	High	Master Protein	YGL241W	KAP114	0.005	2.565	2	1	1	1	1004	113.8	4.67	0	1	1	932386
FALSE	High	Master Protein	YCR032W	BPH1	0.004	2.805	0	1	4	1	2167	250.7	6.46	1.6	1	1	922202
FALSE	High	Master Protein	YGR278W	CWC22	0	12.834	11	5	6	5	577	67.3	6.86	5.47	5	1	914773
FALSE	High	Master Protein	YPL032C	SVL3	0	6.177	3	2	2	2	825	92.1	8.73	2.5	2	1	895233
FALSE	High	Master Protein	YDR471W	RPL27B	0	4.579	8	1	1	1	136	15.5	10.36	2.8	1	1	892944
FALSE	High	Master Protein	YBL072C	RPS8A	0	6.155	8	1	1	1	200	22.5	10.67	3.43	1	1	883595
FALSE	High	Master Protein	YPL049C	DIG1	0	10.482	4	1	2	1	452	49.3	8.62	6.51	1	1	880781
FALSE	High	Master Protein	YGR003W	CUL3	0.004	2.664	2	1	2	1	744	86.1	6.24	2.02	1	1	876771
FALSE	High	Master Protein	YBR133C	HSL7	0	4.354	2	1	1	1	827	95.1	6.35	2.87	1	1	871404
FALSE	High	Master Protein	YNL116W	DMA2	0	3.343	2	1	1	1	522	57.5	7.06	2.08	1	1	866697
FALSE	High	Master Protein	YDR027C	VPS54	0	3.475	2	2	2	2	889	101.5	6.34	0	2	1	842248
FALSE	High	Master Protein	YGL083W	SCY1	0.005	2.577	1	1	1	1	804	90.9	8.15	0	1	1	836510
FALSE	High	Master Protein	YDR320C	SWA2	0	7.282	5	2	2	2	668	75	5.3	2.09	2	1	830047
FALSE	High	Master Protein	YGL112C	TAF6	0	7.873	6	2	4	2	516	57.9	5.43	6.77	2	1	818523
FALSE	High	Master Protein	YML075C	HMG1	0.004	2.789	2	1	1	1	1054	115.6	8	0	1	1	812126
FALSE	High	Master Protein	YBR082C	UBC4	0.005	2.592	7	1	1	1	148	16.4	6.52	2.38	1	1	806332
FALSE	High	Master Protein	YBL079W	NUP170	0	3.417	2	2	2	2	1502	169.4	6.13	3.17	2	1	804957
FALSE	High	Master Protein	YGL086W	MAD1	0	4.962	4	2	2	2	749	87.6	5.44	0	2	1	783018
FALSE	High	Master Protein	YJR077C	MIR1	0	6.03	6	2	3	2	311	32.8	9.31	5.88	2	1	776818
FALSE	High	Master Protein	YLR001C	YLR001C	0	3.562	1	1	1	1	862	97.6	6.39	2.24	1	1	772068
FALSE	High	Master Protein	YDR243C	PRP28	0	3.658	4	2	2	2	588	66.6	8.7	0	2	1	769500
FALSE	High	Master Protein	YDR097C	MSH6	0	7.708	3	3	4	3	1242	140	5.83	4.23	3	1	750470
FALSE	High	Master Protein	YOL148C	SPT20	0	7.17	5	2	2	2	604	67.8	9.6	2.62	2	1	745142
FALSE	High	Master Protein	YLL008W	DRS1	0	5.54	2	2	2	2	752	84.8	5.74	1.9	2	1	744840
FALSE	High	Master Protein	YPR041W	TIF5	0.001	2.984	2	1	1	1	405	45.2	5.06	2.21	1	1	743703
FALSE	High	Master Protein	YOR123C	LEO1	0	14.343	10	3	4	3	464	53.9	4.45	13.9	3	1	743699
FALSE	High	Master Protein	YDR479C	PEX29	0	16.257	9	3	3	3	554	63.5	6.16	5.97	3	1	741822
FALSE	High	Master Protein	YHR207C	SET5	0	6.162	8	2	2	2	526	60.5	6.46	0	2	1	741502
FALSE	High	Master Protein	YNL256W	FOL1	0	5.12	2	2	2	2	824	93.1	6.44	0	2	1	739366
FALSE	High	Master Protein	YCR021C	HSP30	0.005	2.551	7	1	1	1	332	37	5.21	2.97	1	1	717991
FALSE	High	Master Protein	YEL031W	SPF1	0.006	2.478	1	1	1	1	1215	135.2	6.6	0	1	1	712402
FALSE	High	Master Protein	YOR371C	GPB1	0	4.245	2	2	2	2	897	100.9	6.67	2.13	2	1	712058
FALSE	High	Master Protein	YLR352W	YLR352W	0	4.99	1	1	4	1	807	93.1	7.56	8.69	1	1	710406
FALSE	High	Master Protein	YOR185C	GSP2	0.001	3.173	5	1	2	1	220	25	6.68	0	1	1	703639
FALSE	High	Master Protein	YLR267W	BOP2	0	3.728	3	2	2	2	570	66.3	6.48	0	2	1	698415
FALSE	High	Master Protein	YNL163C	RIA1	0.001	3.117	1	1	1	1	1110	124.4	5.12	0	1	1	698184
FALSE	High	Master Protein	YJL071W	ARG2	0	5.223	4	2	2	2	574	65.6	8.87	2.1	2	1	694092
FALSE	High	Master Protein	YPL048W	CAM1	0	3.883	2	1	1	1	415	47.1	8.38	0	1	1	648182
FALSE	High	Master Protein	YGR097W	ASK10	0	7.502	2	2	2	2	1146	126.8	9.29	2.62	2	1	631553
FALSE	High	Master Protein	YJL073W	JEM1	0	8.131	5	2	2	2	645	75.1	8.9	6.29	2	1	624557
FALSE	High	Master Protein	YIL014W	MNT3	0	6.831	3	1	2	1	630	72.4	5.58	3.57	1	1	619677
FALSE	High	Master Protein	YFL042C	YFL042C	0	5.153	3	1	2	1	674	76.3	5.02	2.26	1	1	613389
FALSE	High	Master Protein	YFR015C	GSY1	0	10.568	5	4	7	1	708	80.5	6.02	10.01	4	1	609099
FALSE	High	Master Protein	YOR341W	RPA190	0	4.89	1	2	2	2	1664	186.3	7.08	0	2	1	589202
FALSE	High	Master Protein	YJL050W	MTR4	0	5.778	3	3	4	3	1073	122	6.34	0	3	1	589039
FALSE	High	Master Protein	YDR195W	REF2	0	3.738	3	2	2	2	533	59.8	9.63	0	2	1	587303
FALSE	High	Master Protein	YPL026C	SKS1	0	4.313	3	1	1	1	502	57.8	5.2	0	1	1	587236
FALSE	High	Master Protein	YNL267W	PIK1	0	3.496	2	2	2	2	1066	119.8	6.49	1.87	2	1	585709
FALSE	High	Master Protein	YOL021C	DIS3	0	6.597	3	2	2	2	1001	113.6	6.67	2.98	2	1	576077
FALSE	High	Master Protein	YNR013C	PHO91	0	6.934	2	1	1	1	894	99.4	8.02	4.07	1	1	564691
FALSE	High	Master Protein	YDL030W	PRP9	0	4.452	5	2	3	2	530	63	6.46	0	2	1	563819
FALSE	High	Master Protein	YNL301C	RPL18B	0.007	2.381	4	1	2	1	186	20.6	11.71	0	1	1	553645
FALSE	High	Master Protein	YDL164C	CDC9	0.01	2.242	1	1	1	1	755	84.8	7.5	2.01	1	1	547470
FALSE	High	Master Protein	YPL125W	KAP120	0	4.177	2	2	2	2	1032	119.5	5.26	0	2	1	542546
FALSE	High	Master Protein	YGR090W	UTP22	0	8.421	4	3	3	3	1237	140.4	8.46	2.67	3	1	539821
FALSE	High	Master Protein	YNL258C	DSL1	0	5.012	3	2	2	2	754	88	4.96	0	2	1	536782
FALSE	High	Master Protein	YNL193W	YNL193W	0	4.891	3	2	3	2	558	63.9	4.87	1.71	2	1	519321
FALSE	High	Master Protein	YDR182W	CDC1	0	3.259	4	1	2	1	491	57.1	9.44	4.24	1	1	512868
FALSE	High	Master Protein	YOR243C	PUS7	0.01	2.283	1	1	1	1	676	77	7.8	0	1	1	506230
FALSE	High	Master Protein	YLR150W	STM1	0	6.369	9	1	1	1	273	30	9.66	3.77	1	1	505396
FALSE	High	Master Protein	YJL162C	JJJ2	0	6.15	6	2	3	2	583	67.3	7.97	0	2	1	501975
FALSE	High	Master Protein	YDL063C	SYO1	0.01	2.251	1	1	2	1	620	70.1	5.2	0	1	1	500005
FALSE	High	Master Protein	YKR036C	CAF4	0	4.221	2	1	1	1	643	72.8	5.47	2.18	1	1	493576
FALSE	High	Master Protein	YDR295C	HDA2	0	8.836	4	2	2	2	674	77	8.7	3.76	2	1	487764
FALSE	High	Master Protein	YPR159W	KRE6	0	5.378	3	1	1	1	720	80.1	4.69	2.39	1	1	467889
FALSE	High	Master Protein	YDR332W	IRC3	0	5.536	2	2	2	2	689	78.5	8.88	0	2	1	467430
FALSE	High	Master Protein	YDR200C	VPS64	0.005	2.566	3	1	2	1	604	67.2	7.44	0	1	1	459025
FALSE	High	Master Protein	YBR229C	ROT2	0	4.227	1	1	1	1	954	110.2	6.16	2.54	1	1	454483
FALSE	High	Master Protein	YKL046C	DCW1	0	5.552	3	1	2	1	449	49.5	4.67	5.37	1	1	453457
FALSE	High	Master Protein	YJR119C	JHD2	0	3.841	3	1	1	1	728	84.9	6.18	2.35	1	1	452180
FALSE	High	Master Protein	YNL127W	FAR11	0	3.533	1	1	1	1	953	109.7	5.63	2.23	1	1	447585
FALSE	High	Master Protein	YDR264C	AKR1	0	3.572	2	1	2	1	764	85.8	5.72	0	1	1	443594
FALSE	High	Master Protein	YKL172W	EBP2	0.006	2.458	3	1	1	1	427	49.7	6.42	0	1	1	441098
FALSE	High	Master Protein	YNL087W	TCB2	0	4.034	2	2	3	2	1178	132.4	8.54	0	2	1	440523
FALSE	High	Master Protein	YHR158C	KEL1	0	4.943	1	1	2	1	1164	131	5.38	2.81	1	1	409639
FALSE	High	Master Protein	YOR320C	GNT1	0.004	2.844	2	1	2	1	491	57.5	8.37	1.87	1	1	408428
FALSE	High	Master Protein	YDR430C	CYM1	0.002	2.936	2	1	1	1	989	112.1	6.42	2.56	1	1	395691
FALSE	High	Master Protein	YBR191W	RPL21A	0.006	2.441	5	1	1	1	160	18.2	10.39	0	1	1	392712
FALSE	High	Master Protein	YJL177W	RPL17B	0	7.767	21	3	4	1	184	20.5	10.92	2.63	3	1	385024
FALSE	High	Master Protein	YDL167C	NRP1	0	3.806	3	2	3	2	719	79.3	6.87	2.24	2	1	384826
FALSE	High	Master Protein	YBL027W	RPL19B	0	3.699	5	1	2	1	189	21.7	11.36	4.2	1	1	376319
FALSE	High	Master Protein	YMR129W	POM152	0.006	2.442	1	1	2	1	1337	151.6	6.74	1.85	1	1	373985
FALSE	High	Master Protein	YGR282C	BGL2	0	4.642	4	1	1	1	313	34.1	4.51	2.49	1	1	370541
FALSE	High	Master Protein	YJL002C	OST1	0.001	3.15	3	1	1	1	476	54	5.12	0	1	1	369510
FALSE	High	Master Protein	YHR206W	SKN7	0	9.68	5	2	2	2	622	69.2	7.05	1.76	2	1	360511
FALSE	High	Master Protein	YDR208W	MSS4	0.004	2.758	2	1	1	1	779	89.3	9.31	0	1	1	358306
FALSE	High	Master Protein	YKL022C	CDC16	0.005	2.589	1	1	1	1	840	94.9	6.77	0	1	1	347412
FALSE	High	Master Protein	YGR085C	RPL11B	0	3.932	8	1	1	1	174	19.7	9.92	2.3	1	1	346073
FALSE	High	Master Protein	YBR162C	TOS1	0	4.449	6	1	2	1	455	48	4.67	2.55	1	1	343029
FALSE	High	Master Protein	YER024W	YAT2	0	4.408	1	1	1	1	923	103.3	6.3	2.02	1	1	339093
FALSE	High	Master Protein	YPL100W	ATG21	0	4.473	2	1	1	1	496	55.2	7.52	2.78	1	1	335058
FALSE	High	Master Protein	YPL105C	SYH1	0	7.265	5	2	3	2	849	94.3	7.78	2.25	2	1	332228
FALSE	High	Master Protein	YEL043W	YEL043W	0	3.434	1	1	1	1	956	106.1	7.85	2.13	1	1	331306
FALSE	High	Master Protein	YBR172C	SMY2	0.004	2.628	1	1	2	1	740	81.3	8.79	1.73	1	1	330277
FALSE	High	Master Protein	YOR109W	INP53	0.006	2.491	1	1	2	1	1107	124.5	7.2	0	1	1	318066
FALSE	High	Master Protein	YPR004C	AIM45	0	7.465	5	1	1	1	344	36.8	8.51	3.6	1	1	318041
FALSE	High	Master Protein	YER141W	COX15	0.002	2.94	2	1	1	1	486	54.6	10.17	1.78	1	1	303422
FALSE	High	Master Protein	YKL180W	RPL17A	0	9.596	21	3	5	1	184	20.5	10.92	2.63	3	1	303275
FALSE	High	Master Protein	YHR102W	KIC1	0	6.117	3	2	2	2	1080	117	8.02	1.99	2	1	302936
FALSE	High	Master Protein	YNL178W	RPS3	0	4.758	5	1	1	1	240	26.5	9.41	2.42	1	1	301706
FALSE	High	Master Protein	YER151C	UBP3	0.009	2.312	1	1	1	1	912	101.9	7.84	0	1	1	298170
FALSE	High	Master Protein	YJL141C	YAK1	0	4.155	2	2	2	2	807	91.2	8.38	1.72	2	1	288391
FALSE	High	Master Protein	YMR044W	IOC4	0	9.061	7	3	5	3	475	55.4	5.29	2.97	3	1	285570
FALSE	High	Master Protein	YJR132W	NMD5	0	6.58	2	2	3	2	1048	119.9	4.72	0	2	1	280318
FALSE	High	Master Protein	YGR145W	ENP2	0	3.948	3	1	1	1	707	81.7	6.6	2.39	1	1	277278
FALSE	High	Master Protein	YIL126W	STH1	0	5.861	2	2	3	2	1359	156.6	6.71	2.31	2	1	266591
FALSE	High	Master Protein	YDR440W	DOT1	0	4.628	3	1	2	1	582	66.2	9.06	5.28	1	1	265765
FALSE	High	Master Protein	YIL130W	ASG1	0.008	2.36	2	1	1	1	964	108.7	6.16	0	1	1	265036
FALSE	High	Master Protein	YHR036W	BRL1	0.008	2.346	2	1	1	1	471	53.4	4.86	1.94	1	1	253682
FALSE	High	Master Protein	YLR390W-A	CCW14	0	5.984	10	1	1	1	238	23.3	5.94	2.61	1	1	248891
FALSE	High	Master Protein	YJL033W	HCA4	0.005	2.556	1	1	1	1	770	87.1	7.42	0	1	1	248025
FALSE	High	Master Protein	YGL038C	OCH1	0.01	2.248	3	1	2	1	480	55.1	7.68	0	1	1	247338
FALSE	High	Master Protein	YDR153C	ENT5	0.004	2.619	4	1	1	1	411	47.3	6.49	0	1	1	246682
FALSE	High	Master Protein	YGR246C	BRF1	0	5.717	6	2	2	2	596	66.9	6.93	2.13	2	1	244147
FALSE	High	Master Protein	YBL051C	PIN4	0	5.976	4	2	2	2	668	73.7	6.25	0	2	1	241588
FALSE	High	Master Protein	YML111W	BUL2	0.004	2.853	2	1	1	1	920	104.7	8	0	1	1	241374
FALSE	High	Master Protein	YBL084C	CDC27	0	3.223	1	1	1	1	758	85.3	8.66	0	1	1	233231
FALSE	High	Master Protein	YPR112C	MRD1	0	4.473	1	1	1	1	887	101.1	6.55	1.83	1	1	232828
FALSE	High	Master Protein	YPL150W	YPL150W	0.002	2.874	1	1	1	1	901	100.6	9.41	0	1	1	230341
FALSE	High	Master Protein	YLL004W	ORC3	0	3.942	2	1	1	1	616	72	5.47	2.09	1	1	230233
FALSE	High	Master Protein	YDL080C	THI3	0.004	2.72	1	1	2	1	609	68.3	6.37	0	1	1	228029
FALSE	High	Master Protein	YDR389W	SAC7	0	5.388	3	1	1	1	654	73.6	9.57	0	1	1	226652
FALSE	High	Master Protein	YPL208W	RKM1	0	6.295	5	2	3	2	583	67.1	5.14	2.55	2	1	225637
FALSE	High	Master Protein	YBL017C	PEP1	0	4.587	1	1	1	1	1579	177.7	4.89	2.41	1	1	219638
FALSE	High	Master Protein	YBL024W	NCL1	0.004	2.738	3	1	2	1	684	77.8	7.36	0	1	1	219078
FALSE	High	Master Protein	YLR096W	KIN2	0.001	3.119	1	1	1	1	1147	128.3	9.41	2.39	1	1	216916
FALSE	High	Master Protein	YNL218W	MGS1	0	3.839	3	1	1	1	587	66.5	8.37	0	1	1	215108
FALSE	High	Master Protein	YJL076W	NET1	0	4.266	2	1	1	1	1189	128.5	7.8	0	1	1	209552
FALSE	High	Master Protein	YOR160W	MTR10	0.004	2.842	2	1	2	1	972	110.7	4.79	0	1	1	208432
FALSE	High	Master Protein	YGR241C	YAP1802	0	4.25	2	1	2	1	568	64.3	6.77	2.31	1	1	202436
FALSE	High	Master Protein	YNL225C	CNM67	0.01	2.292	2	1	1	1	581	67.4	6.02	0	1	1	195319
FALSE	High	Master Protein	YDR388W	RVS167	0	8.386	9	3	3	3	482	52.7	6.01	5.74	3	1	178234
FALSE	High	Master Protein	YNL325C	FIG4	0.001	3.167	3	1	2	1	879	101.7	5.73	0	1	1	174978
FALSE	High	Master Protein	YGL003C	CDH1	0	4.174	3	1	1	1	566	62.8	8.63	0	1	1	170056
FALSE	High	Master Protein	YNR030W	ALG12	0	3.584	1	1	2	1	551	62.6	7.09	1.75	1	1	169737
FALSE	High	Master Protein	YNL216W	RAP1	0.005	2.567	2	1	2	1	827	92.4	4.98	0	1	1	169131
FALSE	High	Master Protein	YBR200W	BEM1	0	4.323	3	1	1	1	551	61.6	8.62	0	1	1	162994
FALSE	High	Master Protein	YMR091C	NPL6	0.007	2.377	2	1	1	1	435	49.6	4.96	0	1	1	162531
FALSE	High	Master Protein	YPR135W	CTF4	0	3.469	1	1	1	1	927	104.4	5.24	0	1	1	160636
FALSE	High	Master Protein	YDL102W	POL3	0	3.758	2	1	1	1	1097	124.5	8	0	1	1	160011
FALSE	High	Master Protein	YGR186W	TFG1	0.005	2.571	2	1	1	1	735	82.1	5.72	0	1	1	158343
FALSE	High	Master Protein	YDR108W	TRS85	0	4.722	4	2	2	2	698	80.4	6.42	0	2	1	154784
FALSE	High	Master Protein	YER143W	DDI1	0.004	2.713	6	1	1	1	428	47.3	5.11	0	1	1	145728
FALSE	High	Master Protein	YJL039C	NUP192	0	3.273	1	1	1	1	1683	191.4	5.35	0	1	1	143283
FALSE	High	Master Protein	YGL141W	HUL5	0	6.364	4	3	3	3	910	105.5	6.44	2.58	3	1	136846
FALSE	High	Master Protein	YER005W	YND1	0.006	2.402	3	1	1	1	630	71.8	6.24	0	1	1	133956
FALSE	High	Master Protein	YKL116C	PRR1	0.002	2.943	3	1	1	1	518	58.9	5.96	0	1	1	129076
FALSE	High	Master Protein	YOR048C	RAT1	0.01	2.298	1	1	2	1	1006	115.9	6.81	0	1	1	128033
FALSE	High	Master Protein	YDR214W	AHA1	0.006	2.437	2	1	1	1	350	39.4	7.47	0	1	1	121110
FALSE	High	Master Protein	YCR017C	CWH43	0.001	3.092	2	1	1	1	953	107.8	6.25	0	1	1	118266
FALSE	High	Master Protein	YLR409C	UTP21	0	3.961	2	1	2	1	939	104.7	7.8	0	1	1	116503
FALSE	High	Master Protein	YNL329C	PEX6	0	3.312	2	1	1	1	1030	115.5	5.68	2.11	1	1	95394
FALSE	High	Master Protein	YEL030W	ECM10	0	38.195	12	9	102	1	644	70	6.27	225.43	9	1
FALSE	High	Master Protein	YLR029C	RPL15A	0	4.399	11	2	2	2	204	24.4	11.39	0	2	1
FALSE	High	Master Protein	YHL033C	RPL8A	0	5.81	11	2	2	2	256	28.1	10.04	3.2	2	1
FALSE	High	Master Protein	YHR214C-B	YHR214C-B	0	23.192	5	7	11	7	1793	202.7	8.32	17.76	7	1
FALSE	High	Master Protein	YBR029C	CDS1	0.002	2.936	3	1	1	1	457	51.8	8.57	2.3	1	1
FALSE	High	Master Protein	Q0045	COX1	0	4.609	3	1	1	1	534	58.8	7.11	3.91	1	1
FALSE	High	Master Protein	YPR124W	CTR1	0.008	2.364	4	1	1	1	406	44.4	6.18	2.41	1	1
FALSE	High	Master Protein	YDL031W	DBP10	0	3.37	2	2	2	2	995	112.9	9.14	0	2	1
FALSE	High	Master Protein	YOR324C	FRT1	0	3.442	3	1	1	1	602	67.3	9.36	2.34	1	1
FALSE	High	Master Protein	YJR090C	GRR1	0	3.422	1	1	1	1	1151	132.7	6.52	2.44	1	1
FALSE	High	Master Protein	YNL037C	IDH1	0.01	2.255	6	1	1	1	360	39.3	9	0	1	1
FALSE	High	Master Protein	YGL125W	MET13	0	3.852	6	2	2	2	600	68.5	5.8	0	2	1
FALSE	High	Master Protein	YGL014W	PUF4	0	7.798	2	1	1	1	888	97.7	6.61	4.55	1	1
FALSE	High	Master Protein	YDR025W	RPS11A	0.001	2.973	11	1	1	1	156	17.7	10.78	0	1	1
FALSE	High	Master Protein	YDR425W	SNX41	0	6.961	5	2	2	2	625	70.7	7.02	4.51	2	1
FALSE	High	Master Protein	YJR041C	URB2	0	3.918	1	1	1	1	1174	135	6.38	2.1	1	1
FALSE	High	Master Protein	YKL065C	YET1	0	5.708	13	1	1	1	206	23.4	9.77	4.25	1	1
FALSE	High	Master Protein	YKR023W	YKR023W	0.006	2.478	4	1	1	1	530	60.8	6.89	0	1	1
