# Supplementary material for: An in vivo gene amplification system for high level expression in Saccharomyces cerevisiae
Source: Nat Commun. 2022 May 24;13:2895. doi: 10.1038/s41467-022-30529-8 (PMC9130285; doi:10.1038/s41467-022-30529-8)
Supplement: Supplementary file 7 — Supplementary Data 4 [file 41467_2022_30529_MOESM7_ESM.xlsx]

## Sheet: d4
Proteomics data for SDS-PAGE (sodium dodecyl sulphatepolyacrylamide gel electrophoresis) band d4 in Figure 6
Checked	Protein FDR Confidence: Combined	Master	Accession	Description	Exp. q-value: Combined	Sum PEP Score	Coverage [%]	# Peptides	# PSMs	# Unique Peptides	# AAs	MW [kDa]	calc. pI	Score Sequest HT: Sequest HT	# Peptides (by Search Engine): Sequest HT	# Protein Groups	Abundance
FALSE	High	Master Protein	YMR186W	HSC82	0	467.593	73	72	1591	16	705	80.9	4.83	3816.24	72	1	2.14684e+10
FALSE	High	Master Protein	YPL240C	HSP82	0	425.857	69	66	1523	10	709	81.4	4.91	3638.13	66	1	2.39764e+09
FALSE	High	Master Protein	YPL106C	SSE1	0	235.782	57	41	362	35	693	77.3	5.22	1087.87	41	1	2.16691e+09
FALSE	High	Master Protein	YBR169C	SSE2	0	199.157	58	42	237	36	693	77.6	5.63	527.04	42	1	1.1431e+09
FALSE	High	Master Protein	YDR258C	HSP78	0	232.916	56	45	301	45	811	91.3	8.05	694.17	45	1	1.08506e+09
FALSE	High	Master Protein	YLL026W	HSP104	0	241.873	53	52	263	52	908	102	5.45	565.09	52	1	1.04208e+09
FALSE	High	Master Protein	YOR027W	STI1	0	209.536	63	39	264	39	589	66.2	5.59	681.16	39	1	9.0185e+08
FALSE	High	Master Protein	HPV16L1	HPV16L1	0	113.99	53	24	156	24	489	54.6	7.06	357.88	24	1	6.61056e+08
FALSE	High	Master Protein	YGL234W	ADE5	0	178.679	44	29	180	29	802	86	5.27	579.1	29	1	6.27088e+08
FALSE	High	Master Protein	YGL245W	GUS1	0	178.614	55	41	231	41	708	80.8	7.53	473.76	41	1	5.83842e+08
FALSE	High	Master Protein	YOR133W	EFT1	0	163.529	43	33	154	33	842	93.2	6.32	334.45	33	1	4.44873e+08
FALSE	High	Master Protein	YAL005C	SSA1	0	206.608	61	38	189	12	642	69.6	5.11	447.78	38	1	4.20758e+08
FALSE	High	Master Protein	YKL104C	GFA1	0	183.509	53	34	148	34	717	80	6.43	389.53	34	1	3.42515e+08
FALSE	High	Master Protein	YIL125W	KGD1	0	77.201	25	19	45	19	1014	114.3	7.21	79.03	19	1	2.79926e+08
FALSE	High	Master Protein	YAL054C	ACS1	0	121.507	36	24	118	24	713	79.1	6.62	267	24	1	2.60276e+08
FALSE	High	Master Protein	YLR304C	ACO1	0	155.085	41	26	121	26	778	85.3	8.07	317.34	26	1	2.53816e+08
FALSE	High	Master Protein	YDR244W	PEX5	0	5.221	3	1	3	1	612	69.3	5.05	7.6	1	1	2.36111e+08
FALSE	High	Master Protein	YPR080W	TEF1	0	72.527	39	14	79	14	458	50	9.04	195.65	14	1	1.99477e+08
FALSE	High	Master Protein	YKR001C	VPS1	0	146.595	43	31	135	31	704	78.7	7.91	262.04	31	1	1.73907e+08
FALSE	High	Master Protein	YDL126C	CDC48	0	135.516	42	27	90	27	835	91.9	4.94	211.59	27	1	1.70924e+08
FALSE	High	Master Protein	YPL249C	GYP5	0	14.105	6	4	5	4	894	101.7	4.79	7.2	4	1	1.69888e+08
FALSE	High	Master Protein	YBR019C	GAL10	0	111.114	43	26	113	26	699	78.1	5.97	274.31	26	1	1.62708e+08
FALSE	High	Master Protein	YJL034W	KAR2	0	119.87	45	30	77	29	682	74.4	4.93	194.54	30	1	1.60201e+08
FALSE	High	Master Protein	YIL078W	THS1	0	118.273	39	25	111	25	734	84.5	7.03	178.29	25	1	1.52015e+08
FALSE	High	Master Protein	YLR249W	YEF3	0	139.304	36	30	94	23	1044	115.9	6.05	203.79	30	1	1.51516e+08
FALSE	High	Master Protein	YJR045C	SSC1	0	86.811	36	22	63	15	654	70.6	5.59	150.09	22	1	1.51202e+08
FALSE	High	Master Protein	YGL205W	POX1	0	115.111	35	23	70	23	748	84	8.47	210.53	23	1	1.24341e+08
FALSE	High	Master Protein	YER103W	SSA4	0	124.33	48	28	91	14	642	69.6	5.14	226.71	28	1	1.21951e+08
FALSE	High	Master Protein	YKR009C	FOX2	0	158.334	45	33	90	33	900	98.6	9	219.42	33	1	1.19907e+08
FALSE	High	Master Protein	YPR181C	SEC23	0	102.58	35	21	54	21	768	85.3	5.66	146.24	21	1	1.16316e+08
FALSE	High	Master Protein	YOR361C	PRT1	0	92.188	36	26	65	26	763	88.1	6.01	128.74	26	1	1.15696e+08
FALSE	High	Master Protein	YKR018C	YKR018C	0	73.636	32	20	52	20	725	81.7	5.16	116.36	20	1	1.11246e+08
FALSE	High	Master Protein	YBR121C	GRS1	0	100.554	41	25	62	25	667	75.3	5.88	126.23	25	1	1.09272e+08
FALSE	High	Master Protein	YDR172W	SUP35	0	97.461	31	19	60	19	685	76.5	7.01	151.3	19	1	1.06276e+08
FALSE	High	Master Protein	YLR153C	ACS2	0	90.891	30	17	73	17	683	75.4	6.68	169.1	17	1	9.9104e+07
FALSE	High	Master Protein	YHR020W	YHR020W	0	115.671	45	23	75	23	688	77.3	6.4	157	23	1	9.59056e+07
FALSE	High	Master Protein	YBR080C	SEC18	0	82.107	32	22	77	22	758	84	7.99	148.84	22	1	9.27344e+07
FALSE	High	Master Protein	YJL012C	VTC4	0	74.645	27	22	68	22	721	83.1	6.83	134.72	22	1	8.84087e+07
FALSE	High	Master Protein	YLL001W	DNM1	0	120.834	41	26	63	26	757	84.9	5.52	140.18	26	1	8.6857e+07
FALSE	High	Master Protein	YLR347C	KAP95	0	49.752	18	12	27	12	861	94.7	4.64	64.01	12	1	8.44337e+07
FALSE	High	Master Protein	YNL287W	SEC21	0	71.18	21	15	26	15	935	104.8	5.12	52.89	15	1	7.71361e+07
FALSE	High	Master Protein	YBL037W	APL3	0	7.899	3	2	2	2	1025	114.9	8.63	4.94	2	1	7.50964e+07
FALSE	High	Master Protein	YGL137W	SEC27	0	81.474	30	22	53	22	889	99.4	4.74	113.56	22	1	7.03894e+07
FALSE	High	Master Protein	YCL030C	HIS4	0	106.61	31	22	50	22	799	87.7	5.29	143.18	22	1	6.62381e+07
FALSE	High	Master Protein	YDR342C	HXT7	0	45.511	19	10	32	2	570	62.7	7.75	61.56	10	1	6.00511e+07
FALSE	High	Master Protein	YDL215C	GDH2	0	49.877	14	15	36	15	1092	124.3	5.73	60.35	15	1	5.9409e+07
FALSE	High	Master Protein	YNL085W	MKT1	0	57.179	22	16	40	16	830	94.4	5.62	73.4	16	1	5.9042e+07
FALSE	High	Master Protein	YGL008C	PMA1	0	62.462	13	11	39	11	918	99.6	5.11	73.13	11	1	5.89202e+07
FALSE	High	Master Protein	YIL075C	RPN2	0	82.766	26	25	62	25	945	104.2	6.18	112.12	25	1	5.82784e+07
FALSE	High	Master Protein	YML035C	AMD1	0	15.726	9	5	9	5	810	93.2	6.61	15.37	5	1	5.59588e+07
FALSE	High	Master Protein	YKL126W	YPK1	0	69.864	29	16	57	12	680	76.4	6.51	138.25	16	1	5.40937e+07
FALSE	High	Master Protein	YDL132W	CDC53	0	112.431	43	28	56	28	815	93.9	8.41	121.75	28	1	5.33917e+07
FALSE	High	Master Protein	YGR103W	NOP7	0	98.873	41	23	49	23	605	69.8	5.6	112.43	23	1	5.17703e+07
FALSE	High	Master Protein	YKL210W	UBA1	0	81.167	21	21	43	21	1024	114.2	5.11	95.53	21	1	5.17034e+07
FALSE	High	Master Protein	YFR009W	GCN20	0	80.879	26	19	55	19	752	85	6.25	128.99	19	1	5.13972e+07
FALSE	High	Master Protein	YBR079C	RPG1	0	110.661	32	30	60	30	964	110.3	6.3	105.17	30	1	5.03248e+07
FALSE	High	Master Protein	YFR053C	HXK1	0	24.504	18	7	9	7	485	53.7	5.45	15.04	7	1	4.97185e+07
FALSE	High	Master Protein	YGL228W	SHE10	0	30.264	16	10	30	10	577	66.8	5.86	46.29	10	1	4.52946e+07
FALSE	High	Master Protein	YMR125W	STO1	0	66.605	24	20	43	20	861	100	4.91	63.34	20	1	4.48889e+07
FALSE	High	Master Protein	YCR088W	ABP1	0	95.751	28	14	45	14	592	65.5	4.68	134.45	14	1	4.4865e+07
FALSE	High	Master Protein	YGR094W	VAS1	0	57.276	17	17	33	17	1104	125.7	6.96	53.92	17	1	4.22751e+07
FALSE	High	Master Protein	YDL234C	GYP7	0	46.449	20	12	27	12	746	87.3	5.16	57.93	12	1	4.17785e+07
FALSE	High	Master Protein	YLL024C	SSA2	0	133.928	54	29	165	3	639	69.4	5.06	353.89	29	1	4.07079e+07
FALSE	High	Master Protein	YHR027C	RPN1	0	80.891	24	19	42	19	993	109.4	4.63	99.12	19	1	4.05904e+07
FALSE	High	Master Protein	YOR165W	SEY1	0	78.792	32	21	53	21	776	89.4	5.29	126.24	21	1	3.9226e+07
FALSE	High	Master Protein	YLR167W	RPS31	0	11.308	25	4	23	4	152	17.2	9.86	18.1	4	1	3.81255e+07
FALSE	High	Master Protein	YJL130C	URA2	0	90.032	15	30	43	29	2214	244.9	5.83	66.77	30	1	3.79939e+07
FALSE	High	Master Protein	YGR264C	MES1	0	70.518	28	19	41	19	751	85.6	6.61	89.4	19	1	3.77268e+07
FALSE	High	Master Protein	YHR174W	ENO2	0	54.021	30	12	36	7	437	46.9	6	87.14	12	1	3.76522e+07
FALSE	High	Master Protein	YDR001C	NTH1	0	58.682	23	16	34	15	751	85.8	7.77	65.37	16	1	3.72251e+07
FALSE	High	Master Protein	YGL207W	SPT16	0	22.227	8	8	13	8	1035	118.6	5.1	26.83	8	1	3.68844e+07
FALSE	High	Master Protein	YDR496C	PUF6	0	23.448	10	7	25	7	656	75.1	6.89	41.54	7	1	3.57638e+07
FALSE	High	Master Protein	YGR240C	PFK1	0	54.103	17	17	31	16	987	107.9	6.39	47.77	17	1	3.53812e+07
FALSE	High	Master Protein	YPR160W	GPH1	0	89.463	29	23	49	23	902	103.2	5.62	99.55	23	1	3.42845e+07
FALSE	High	Master Protein	YAL038W	CDC19	0	16.432	12	5	7	5	500	54.5	7.68	9.4	5	1	3.27236e+07
FALSE	High	Master Protein	YFL039C	ACT1	0	24.572	22	6	10	6	375	41.7	5.68	25.58	6	1	3.2442e+07
FALSE	High	Master Protein	YJL082W	IML2	0	71.919	31	18	42	18	731	82.5	6.64	83.97	18	1	3.12032e+07
FALSE	High	Master Protein	YNL061W	NOP2	0	52.586	32	14	29	14	618	69.8	5.05	64.91	14	1	3.11159e+07
FALSE	High	Master Protein	YGR261C	APL6	0	26.789	13	10	12	10	809	91.6	5.83	7.7	10	1	3.08083e+07
FALSE	High	Master Protein	YER015W	FAA2	0	51.854	20	14	31	14	744	83.4	7.74	61.51	14	1	3.04129e+07
FALSE	High	Master Protein	YLR069C	MEF1	0	44.29	16	10	28	10	761	84.5	6.86	60.53	10	1	3.03161e+07
FALSE	High	Master Protein	YGL206C	CHC1	0	72.515	15	18	32	18	1653	187.1	5.24	48.56	18	1	2.97545e+07
FALSE	High	Master Protein	YNL247W	YNL247W	0	52.246	22	16	27	16	767	87.5	6.86	58.37	16	1	2.97423e+07
FALSE	High	Master Protein	YMR309C	NIP1	0	41.714	18	12	24	12	812	93.1	5	35.28	12	1	2.95878e+07
FALSE	High	Master Protein	YGR218W	CRM1	0	54.878	17	17	34	17	1084	124	5.48	52.72	17	1	2.83117e+07
FALSE	High	Master Protein	YML130C	ERO1	0	45.004	26	13	32	13	563	65	5.68	70.32	13	1	2.80461e+07
FALSE	High	Master Protein	YGL009C	LEU1	0	61.552	20	13	26	13	779	85.7	5.9	55.98	13	1	2.74136e+07
FALSE	High	Master Protein	YLR196W	PWP1	0	59.024	29	13	35	13	576	63.8	4.61	87.41	13	1	2.73598e+07
FALSE	High	Master Protein	YDR211W	GCD6	0	41.211	17	11	30	11	712	81.1	4.81	69.62	11	1	2.72237e+07
FALSE	High	Master Protein	YER110C	KAP123	0	70.864	19	16	35	16	1113	122.5	4.63	79.59	16	1	2.69427e+07
FALSE	High	Master Protein	YOR204W	DED1	0	20.939	13	6	6	6	604	65.5	7.83	12.65	6	1	2.68207e+07
FALSE	High	Master Protein	YMR246W	FAA4	0	36.581	13	7	24	6	694	77.2	6.55	60.82	7	1	2.67988e+07
FALSE	High	Master Protein	YNR016C	ACC1	0	68.732	12	22	35	22	2233	250.2	6.28	43.61	22	1	2.64854e+07
FALSE	High	Master Protein	YGL120C	PRP43	0	69.894	26	17	42	17	767	87.5	6.42	103.93	17	1	2.6026e+07
FALSE	High	Master Protein	YGR250C	YGR250C	0	60.302	26	17	35	17	781	89.5	5.35	57.36	17	1	2.5756e+07
FALSE	High	Master Protein	YMR205C	PFK2	0	67.377	20	15	31	14	959	104.6	6.67	67.94	15	1	2.52483e+07
FALSE	High	Master Protein	YMR237W	BCH1	0	40.189	18	11	24	11	724	82	5.36	44.78	11	1	2.50953e+07
FALSE	High	Master Protein	YBL099W	ATP1	0	12.624	7	4	13	4	545	58.6	9.04	21.79	4	1	2.48335e+07
FALSE	High	Master Protein	YER091C	MET6	0	41.029	17	10	21	10	767	85.8	6.47	49.64	10	1	2.40824e+07
FALSE	High	Master Protein	YMR012W	CLU1	0	54.073	13	16	36	16	1277	145.1	6.39	52.22	16	1	2.40132e+07
FALSE	High	Master Protein	AeBlue	AeBlue	0	47.059	59	10	33	10	231	25.9	7.24	61.18	10	1	2.36687e+07
FALSE	High	Master Protein	YIL109C	SEC24	0	45.194	16	13	21	13	926	103.6	6.23	35.7	13	1	2.34578e+07
FALSE	High	Master Protein	YER049W	TPA1	0	58.51	24	10	28	10	644	74	5.39	57.53	10	1	2.283e+07
FALSE	High	Master Protein	YPR029C	APL4	0	57.928	19	13	25	13	832	93.6	5.45	52.27	13	1	2.265e+07
FALSE	High	Master Protein	YMR302C	YME2	0	62.452	27	18	35	18	850	96.6	8.92	52.82	18	1	2.24322e+07
FALSE	High	Master Protein	YDL116W	NUP84	0	56.239	19	11	25	11	726	83.6	4.84	51.37	11	1	2.21569e+07
FALSE	High	Master Protein	YOL076W	MDM20	0	51.395	21	16	31	16	796	92.8	7.72	51.76	16	1	2.20441e+07
FALSE	High	Master Protein	YML016C	PPZ1	0	85.955	39	15	32	11	692	77.4	8.28	81.93	15	1	2.1452e+07
FALSE	High	Master Protein	YBL022C	PIM1	0	55.319	16	14	33	14	1133	127	5.59	51.82	14	1	2.13905e+07
FALSE	High	Master Protein	YLL029W	FRA1	0	44.641	22	14	34	14	749	84.9	6.86	59.8	14	1	2.13221e+07
FALSE	High	Master Protein	YGR266W	YGR266W	0	37.046	20	11	19	11	701	81.1	6.87	31	11	1	2.10396e+07
FALSE	High	Master Protein	YGR128C	UTP8	0	46.653	21	11	35	11	713	80.1	5.17	74.62	11	1	2.10395e+07
FALSE	High	Master Protein	YMR089C	YTA12	0	53.945	19	15	32	14	825	93.2	7.56	73.67	15	1	2.10237e+07
FALSE	High	Master Protein	YJR042W	NUP85	0	20.01	8	5	11	5	744	84.8	4.63	23.47	5	1	1.97853e+07
FALSE	High	Master Protein	YDL195W	SEC31	0	42.584	11	10	22	10	1273	138.6	5.72	40.07	10	1	1.9441e+07
FALSE	High	Master Protein	YOR211C	MGM1	0	38.528	14	11	27	11	881	99.1	7.59	49.19	11	1	1.91878e+07
FALSE	High	Master Protein	YJL080C	SCP160	0	66.25	18	18	32	18	1222	134.7	5.85	52.72	18	1	1.91655e+07
FALSE	High	Master Protein	YDL074C	BRE1	0	59.535	25	13	21	13	700	80.6	6.43	55.01	13	1	1.90049e+07
FALSE	High	Master Protein	YPR190C	RPC82	0	34.342	19	11	16	11	654	74	6.67	20.97	11	1	1.89791e+07
FALSE	High	Master Protein	YKR008W	RSC4	0	60.534	32	14	22	14	625	72.2	5.27	49.93	14	1	1.87475e+07
FALSE	High	Master Protein	YLR314C	CDC3	0.002	3.056	6	2	2	2	520	60	5.48	0	2	1	1.87279e+07
FALSE	High	Master Protein	YPL222W	FMP40	0.002	3.152	1	1	1	1	688	78.3	5.44	1.78	1	1	1.86939e+07
FALSE	High	Master Protein	YOR168W	GLN4	0	51.947	20	15	29	15	809	93.1	8.41	38.65	15	1	1.85429e+07
FALSE	High	Master Protein	YKR067W	GPT2	0	34.717	15	9	19	9	743	83.6	9.48	37.77	9	1	1.82194e+07
FALSE	High	Master Protein	YOR035C	SHE4	0	61.322	22	16	33	16	789	89.5	5.59	64.17	16	1	1.74555e+07
FALSE	High	Master Protein	YOR254C	SEC63	0	30.922	16	10	23	10	663	75.3	5.27	37.1	10	1	1.71425e+07
FALSE	High	Master Protein	YOR069W	VPS5	0	56.261	22	12	22	12	675	76.4	5.19	53.12	12	1	1.7102e+07
FALSE	High	Master Protein	YPR024W	YME1	0	53.983	22	13	21	13	747	81.7	7.08	34.22	13	1	1.67374e+07
FALSE	High	Master Protein	YFR002W	NIC96	0	29.29	12	10	24	10	839	96.1	6.83	32.63	10	1	1.67033e+07
FALSE	High	Master Protein	YAL043C	PTA1	0	30.842	14	9	15	9	785	88.4	6.25	16.82	9	1	1.64395e+07
FALSE	High	Master Protein	YDR390C	UBA2	0	29.187	15	9	13	9	636	71.2	5.14	22.85	9	1	1.63297e+07
FALSE	High	Master Protein	YCR077C	PAT1	0	19.743	9	8	10	8	796	88.5	7.39	11.68	8	1	1.60629e+07
FALSE	High	Master Protein	YLR144C	ACF2	0	60.21	22	12	18	12	779	88.3	5.41	39.22	12	1	1.57661e+07
FALSE	High	Master Protein	YKL179C	COY1	0	56.165	26	16	24	16	679	77.5	6.06	39.86	16	1	1.55097e+07
FALSE	High	Master Protein	YDL145C	COP1	0	43.174	14	12	18	12	1201	135.5	5.99	35.17	12	1	1.52042e+07
FALSE	High	Master Protein	YGR204W	ADE3	0	29.983	11	9	16	8	946	102.1	6.84	33.14	9	1	1.50792e+07
FALSE	High	Master Protein	YHR108W	GGA2	0	13.703	11	6	8	6	585	64.3	6.49	6	6	1	1.48666e+07
FALSE	High	Master Protein	YGL062W	PYC1	0	23.112	9	8	16	2	1178	130	6.23	17.27	8	1	1.43319e+07
FALSE	High	Master Protein	YLR397C	AFG2	0	62.132	28	16	32	16	780	84.7	5.71	47.84	16	1	1.42743e+07
FALSE	High	Master Protein	YPL084W	BRO1	0	67.407	23	14	28	14	844	97.2	5.4	48.82	14	1	1.4132e+07
FALSE	High	Master Protein	YPL116W	HOS3	0	70.211	27	14	21	14	697	79.2	7.21	54.28	14	1	1.37439e+07
FALSE	High	Master Protein	YDR324C	UTP4	0	20.084	8	6	9	6	776	87.7	6.57	13.3	6	1	1.36243e+07
FALSE	High	Master Protein	YML010W	SPT5	0	27.271	10	9	12	9	1063	115.6	5.25	20.54	9	1	1.3526e+07
FALSE	High	Master Protein	YDR164C	SEC1	0	34.35	17	11	23	11	724	83.4	7.3	43.91	11	1	1.3479e+07
FALSE	High	Master Protein	YPL019C	VTC3	0	36.889	17	14	20	13	835	96.5	7.42	30.08	14	1	1.34605e+07
FALSE	High	Master Protein	YKL135C	APL2	0	55.963	24	12	27	12	726	81.8	5.24	57.85	12	1	1.30806e+07
FALSE	High	Master Protein	YBR212W	NGR1	0	33.831	20	8	11	8	672	75	8.13	24.42	8	1	1.28843e+07
FALSE	High	Master Protein	YBR094W	PBY1	0	42.594	20	12	22	12	753	86.3	4.94	47.65	12	1	1.28043e+07
FALSE	High	Master Protein	YDR074W	TPS2	0	45.785	18	13	27	13	896	102.9	8.15	37.39	13	1	1.27608e+07
FALSE	High	Master Protein	YLR258W	GSY2	0	36.429	17	10	18	7	705	80	6.35	35.23	10	1	1.25623e+07
FALSE	High	Master Protein	YOR206W	NOC2	0	36.078	12	9	17	9	710	81.6	8.48	40.03	9	1	1.22642e+07
FALSE	High	Master Protein	YIL068C	SEC6	0	27.374	11	8	12	8	805	93.4	5.14	17.46	8	1	1.22612e+07
FALSE	High	Master Protein	YNL064C	YDJ1	0	21.109	23	6	11	6	409	44.6	6.3	19.19	6	1	1.22504e+07
FALSE	High	Master Protein	YOR138C	RUP1	0	35.869	16	8	15	8	671	75.3	4.72	39.08	8	1	1.22443e+07
FALSE	High	Master Protein	YLR002C	NOC3	0	37.584	16	8	18	8	663	75.5	5.95	36.79	8	1	1.21655e+07
FALSE	High	Master Protein	YGL244W	RTF1	0	27.602	17	9	15	9	558	65.8	5.39	21.63	9	1	1.19573e+07
FALSE	High	Master Protein	YHR197W	RIX1	0	38.896	15	10	25	10	763	86.7	5.62	36.79	10	1	1.19265e+07
FALSE	High	Master Protein	YFL047W	RGD2	0	27.639	14	8	16	8	714	82.2	5.82	24.31	8	1	1.18802e+07
FALSE	High	Master Protein	YDL040C	NAT1	0	40.383	16	11	15	11	854	98.8	8.78	32.51	11	1	1.17661e+07
FALSE	High	Master Protein	YCL045C	EMC1	0	34.456	13	8	18	8	760	87.1	5.35	34.15	8	1	1.1765e+07
FALSE	High	Master Protein	YLR440C	SEC39	0	27.116	16	9	13	9	709	82.3	4.89	20.6	9	1	1.1751e+07
FALSE	High	Master Protein	YPL226W	NEW1	0	53.714	14	13	20	13	1196	134.2	5.86	36.84	13	1	1.16821e+07
FALSE	High	Master Protein	YNL258C	DSL1	0	26.737	12	9	14	9	754	88	4.96	21.33	9	1	1.1602e+07
FALSE	High	Master Protein	YPL190C	NAB3	0	39.234	17	9	22	9	802	90.4	4.51	35.75	9	1	1.13934e+07
FALSE	High	Master Protein	YGR054W	YGR054W	0	40.734	20	9	16	9	642	71.3	8.91	49.78	9	1	1.11193e+07
FALSE	High	Master Protein	YBR260C	RGD1	0	37.81	19	11	23	11	666	74.6	8.32	27.42	11	1	1.11039e+07
FALSE	High	Master Protein	YJL200C	ACO2	0	39.44	15	10	21	10	789	86.5	6.96	37.43	10	1	1.09389e+07
FALSE	High	Master Protein	YPL270W	MDL2	0	46.298	18	11	18	11	773	85.1	9.07	36.49	11	1	1.07427e+07
FALSE	High	Master Protein	YPL263C	KEL3	0	36.837	24	12	22	12	651	75.4	5.16	31.6	12	1	1.04901e+07
FALSE	High	Master Protein	YDL095W	PMT1	0	10.697	5	3	3	3	817	92.6	6.68	6.28	3	1	1.04642e+07
FALSE	High	Master Protein	YKL157W	APE2	0	41.312	11	9	15	7	952	107.7	8.03	22.68	9	1	1.02711e+07
FALSE	High	Master Protein	YPR072W	NOT5	0	34.555	18	7	14	7	560	65.8	5.34	40.16	7	1	1.02627e+07
FALSE	High	Master Protein	YGL086W	MAD1	0	44.544	16	12	21	12	749	87.6	5.44	40.12	12	1	1.00802e+07
FALSE	High	Master Protein	YCR012W	PGK1	0	16.948	13	6	8	6	416	44.7	7.61	10.26	6	1	9.99371e+06
FALSE	High	Master Protein	YOR317W	FAA1	0	12.649	8	5	10	5	700	77.8	7.62	8.59	5	1	9.96346e+06
FALSE	High	Master Protein	YOR063W	RPL3	0	11.41	12	4	4	4	387	43.7	10.29	7.83	4	1	9.8094e+06
FALSE	High	Master Protein	YPR137W	RRP9	0	28.887	16	7	9	7	573	65	5.74	17.55	7	1	9.62923e+06
FALSE	High	Master Protein	YDR127W	ARO1	0	24.433	5	8	12	8	1588	174.6	6.28	17.56	8	1	9.54643e+06
FALSE	High	Master Protein	YJR109C	CPA2	0	30.164	9	8	13	7	1118	123.8	5.31	22.01	8	1	9.48547e+06
FALSE	High	Master Protein	YKL182W	FAS1	0	45.573	8	13	18	13	2051	228.5	5.92	31.76	13	1	9.48142e+06
FALSE	High	Master Protein	YBR198C	TAF5	0	44.348	22	13	16	13	798	88.9	7.4	18.98	13	1	9.34309e+06
FALSE	High	Master Protein	YMR192W	GYL1	0	36.302	17	10	18	9	720	82.1	5.38	27.91	10	1	9.25488e+06
FALSE	High	Master Protein	YKL148C	SDH1	0	23.551	14	6	13	6	640	70.2	7.5	13.87	6	1	9.14922e+06
FALSE	High	Master Protein	YLR429W	CRN1	0	31.177	16	9	15	9	651	72.5	5.88	19.49	9	1	9.13714e+06
FALSE	High	Master Protein	YFR015C	GSY1	0	24.055	16	8	16	5	708	80.5	6.02	32.69	8	1	9.08531e+06
FALSE	High	Master Protein	YEL053C	MAK10	0	25.746	10	7	13	7	733	84.2	5.87	25.77	7	1	9.06858e+06
FALSE	High	Master Protein	YBL075C	SSA3	0	96.312	37	21	77	7	649	70.5	5.17	196.33	21	1	8.90998e+06
FALSE	High	Master Protein	YGR198W	YPP1	0	22.554	9	8	12	8	817	95.3	5.35	19.82	8	1	8.88051e+06
FALSE	High	Master Protein	YLR259C	HSP60	0	14.86	9	5	6	5	572	60.7	5.31	6.01	5	1	8.86682e+06
FALSE	High	Master Protein	YFL004W	VTC2	0	53.774	19	13	22	12	828	95.4	6.76	40.19	13	1	8.81579e+06
FALSE	High	Master Protein	YBR020W	GAL1	0	29.051	18	7	15	7	528	57.9	6.73	36.28	7	1	8.79917e+06
FALSE	High	Master Protein	YPL231W	FAS2	0	32.894	6	10	14	10	1887	206.8	5.44	15.13	10	1	8.71512e+06
FALSE	High	Master Protein	YER125W	RSP5	0	47.254	19	10	17	10	809	91.8	6.7	37.43	10	1	8.60524e+06
FALSE	High	Master Protein	YBR017C	KAP104	0	32.394	11	8	14	8	918	103.6	4.65	32.61	8	1	8.31795e+06
FALSE	High	Master Protein	YLR277C	YSH1	0	31.903	13	7	9	7	779	87.6	5.22	23.81	7	1	8.3136e+06
FALSE	High	Master Protein	YOR014W	RTS1	0	12.516	4	3	8	3	757	85.3	6.32	15.58	3	1	8.23944e+06
FALSE	High	Master Protein	YIL005W	EPS1	0	42.174	18	11	19	11	701	81.2	7.84	33.38	11	1	8.22703e+06
FALSE	High	Master Protein	YLR274W	MCM5	0	25.505	13	9	12	9	775	86.4	5.71	16.84	9	1	8.12905e+06
FALSE	High	Master Protein	YJL010C	NOP9	0	14.449	10	6	10	6	666	77.7	8.15	11.09	6	1	8.09908e+06
FALSE	High	Master Protein	YPL058C	PDR12	0	20.824	5	7	11	7	1511	171	6.84	11.87	7	1	8.00031e+06
FALSE	High	Master Protein	YOR112W	CEX1	0	22.966	11	7	12	7	761	84.7	5.41	23.31	7	1	7.97314e+06
FALSE	High	Master Protein	YLR401C	DUS3	0	36.904	16	9	18	9	668	76.5	7.42	41.13	9	1	7.9612e+06
FALSE	High	Master Protein	YOR335C	ALA1	0	31.363	8	8	14	8	958	107.2	5.53	22.13	8	1	7.87327e+06
FALSE	High	Master Protein	YGR178C	PBP1	0	25.582	12	7	12	7	722	78.7	6.92	20.76	7	1	7.70949e+06
FALSE	High	Master Protein	YCL039W	GID7	0	27.613	11	7	14	7	745	84.5	6.18	22.09	7	1	7.50025e+06
FALSE	High	Master Protein	YAL021C	CCR4	0	45.395	16	12	22	12	837	94.6	6.84	40.57	12	1	7.47079e+06
FALSE	High	Master Protein	YGL092W	NUP145	0	29.144	8	8	12	8	1317	145.6	5.74	20.69	8	1	7.46395e+06
FALSE	High	Master Protein	YMR108W	ILV2	0	12.206	7	4	7	4	687	74.9	8.51	6.84	4	1	7.44908e+06
FALSE	High	Master Protein	YKL088W	CAB3	0	7.878	6	3	4	3	571	65.2	5.01	1.74	3	1	7.435e+06
FALSE	High	Master Protein	YNR038W	DBP6	0	30.791	14	8	14	8	629	70.3	6.25	27.21	8	1	7.34851e+06
FALSE	High	Master Protein	YIL107C	PFK26	0	27.684	17	11	14	11	827	93.4	8.66	13.29	11	1	7.24946e+06
FALSE	High	Master Protein	YLL019C	KNS1	0	25.91	11	6	9	6	737	83.8	8.51	13.34	6	1	7.1763e+06
FALSE	High	Master Protein	YHR074W	QNS1	0	25.916	12	6	10	6	714	80.6	6.54	18.79	6	1	7.13799e+06
FALSE	High	Master Protein	YGR234W	YHB1	0	26.945	20	5	9	5	399	44.6	6.28	25.81	5	1	7.12283e+06
FALSE	High	Master Protein	YDR395W	SXM1	0	22.779	9	8	14	8	944	108.3	4.72	19.87	8	1	7.12061e+06
FALSE	High	Master Protein	YAL023C	PMT2	0	21.484	14	7	16	7	759	86.8	7.71	9.35	7	1	7.07789e+06
FALSE	High	Master Protein	YJL020C	BBC1	0	11.992	5	4	5	4	1157	128.2	5.26	5.44	4	1	7.01922e+06
FALSE	High	Master Protein	YDR238C	SEC26	0	16.707	6	6	7	6	973	109	5.64	12.31	6	1	6.91085e+06
FALSE	High	Master Protein	YGR192C	TDH3	0	23.944	23	6	9	6	332	35.7	6.96	13.59	6	1	6.83387e+06
FALSE	High	Master Protein	YMR261C	TPS3	0	37.934	11	9	14	8	1054	118.8	6.37	28.13	9	1	6.82422e+06
FALSE	High	Master Protein	YMR109W	MYO5	0	10.036	3	3	3	3	1219	136.8	9.29	4.76	3	1	6.73172e+06
FALSE	High	Master Protein	YIL155C	GUT2	0.003	2.783	1	1	1	1	649	72.3	7.9	2	1	1	6.71997e+06
FALSE	High	Master Protein	YLL013C	PUF3	0	25.851	9	8	14	8	879	98	7.21	10.84	8	1	6.69704e+06
FALSE	High	Master Protein	YGL238W	CSE1	0	25.914	11	9	14	9	960	109.3	5.22	11.48	9	1	6.68933e+06
FALSE	High	Master Protein	YOR151C	RPB2	0	10.079	6	4	6	4	1224	138.7	6.52	7.48	4	1	6.57895e+06
FALSE	High	Master Protein	YPR010C	RPA135	0	15.267	6	5	5	5	1203	135.7	7.65	6.12	5	1	6.5461e+06
FALSE	High	Master Protein	YNL021W	HDA1	0	41.417	23	10	13	10	706	80	5.48	26.8	10	1	6.53531e+06
FALSE	High	Master Protein	YPL160W	CDC60	0	14.978	5	4	5	4	1090	124.1	5.85	6.47	4	1	6.49632e+06
FALSE	High	Master Protein	YBR054W	YRO2	0	18.484	13	3	5	1	344	38.7	9.19	14.89	3	1	6.39934e+06
FALSE	High	Master Protein	YMR212C	EFR3	0	26.387	15	10	14	10	782	89.1	7.46	6.07	10	1	6.31008e+06
FALSE	High	Master Protein	YLR081W	GAL2	0	22.235	8	4	8	3	574	63.6	7.27	24.09	4	1	6.26434e+06
FALSE	High	Master Protein	YOL025W	LAG2	0	7.066	5	2	3	2	660	75.6	4.75	0	2	1	6.18101e+06
FALSE	High	Master Protein	YJL061W	NUP82	0	25.584	10	6	10	6	713	82	5.36	19.36	6	1	6.11122e+06
FALSE	High	Master Protein	YFL042C	YFL042C	0	45.048	24	8	16	8	674	76.3	5.02	41.32	8	1	6.06522e+06
FALSE	High	Master Protein	YGL195W	GCN1	0	12.937	2	6	7	6	2672	296.5	5.27	5.74	6	1	6.04371e+06
FALSE	High	Master Protein	YLR133W	CKI1	0	19.594	11	7	13	7	582	66.3	5.67	13.59	7	1	5.82552e+06
FALSE	High	Master Protein	YJL069C	UTP18	0	13.219	11	4	6	4	594	66.4	5.01	7.73	4	1	5.79949e+06
FALSE	High	Master Protein	YOR299W	BUD7	0	32.503	12	6	12	6	746	84.8	5.16	23.73	6	1	5.74988e+06
FALSE	High	Master Protein	YJL112W	MDV1	0	11.189	8	4	7	4	714	80	5.57	8.95	4	1	5.71984e+06
FALSE	High	Master Protein	YGR200C	ELP2	0	33.146	13	8	10	8	788	89.4	5.57	26.11	8	1	5.67344e+06
FALSE	High	Master Protein	YGL099W	LSG1	0	17.619	7	3	7	3	640	72.7	8.76	15.92	3	1	5.66223e+06
FALSE	High	Master Protein	YDL113C	ATG20	0	34.805	22	10	17	10	640	72.5	6.98	16.89	10	1	5.62078e+06
FALSE	High	Master Protein	YKL017C	HCS1	0	24.385	12	8	15	8	683	78.2	7.55	16.27	8	1	5.60476e+06
FALSE	High	Master Protein	YGR061C	ADE6	0	26.42	7	7	13	7	1358	148.8	5.27	18.96	7	1	5.56235e+06
FALSE	High	Master Protein	YLR382C	NAM2	0	18.582	7	5	6	5	894	101.9	8.37	9.86	5	1	5.50248e+06
FALSE	High	Master Protein	YDR234W	LYS4	0	25.708	15	7	9	7	693	75.1	7.37	20.38	7	1	5.38775e+06
FALSE	High	Master Protein	YOR124C	UBP2	0	8.814	3	4	4	4	1272	146.3	5.21	1.68	4	1	5.35187e+06
FALSE	High	Master Protein	YBR286W	APE3	0	10.457	9	4	7	4	537	60.1	5.31	10.53	4	1	5.33409e+06
FALSE	High	Master Protein	YDR264C	AKR1	0	32.144	14	6	14	6	764	85.8	5.72	23.96	6	1	5.29628e+06
FALSE	High	Master Protein	YIL108W	YIL108W	0	16.299	7	4	6	4	696	77.4	7.5	13.15	4	1	5.2353e+06
FALSE	High	Master Protein	YGR229C	SMI1	0	21.548	11	4	6	4	505	57	4.7	17.18	4	1	5.23443e+06
FALSE	High	Master Protein	YPL093W	NOG1	0	5.24	4	3	3	3	647	74.4	8.79	5.98	3	1	5.20918e+06
FALSE	High	Master Protein	YDR293C	SSD1	0	35.966	13	10	21	10	1250	139.9	7.64	25.28	10	1	5.19072e+06
FALSE	High	Master Protein	YLR260W	LCB5	0	22.157	11	6	8	6	687	77.5	6.87	13.49	6	1	5.03775e+06
FALSE	High	Master Protein	Q0045	COX1	0.002	2.961	3	1	1	1	534	58.8	7.11	3.8	1	1	5.02685e+06
FALSE	High	Master Protein	YGR083C	GCD2	0	22.476	9	4	7	4	651	70.8	9.42	18.27	4	1	5.02681e+06
FALSE	High	Master Protein	YDR295C	HDA2	0	26.058	14	6	11	6	674	77	8.7	16.08	6	1	4.98119e+06
FALSE	High	Master Protein	YDR333C	RQC1	0	13.585	10	6	8	6	723	83.4	5.67	6.05	6	1	4.96224e+06
FALSE	High	Master Protein	YAL035W	FUN12	0	13.857	7	7	9	7	1002	112.2	5.76	7.57	7	1	4.93844e+06
FALSE	High	Master Protein	YDR189W	SLY1	0	8.709	5	3	3	3	666	74.6	5.22	3.06	3	1	4.90118e+06
FALSE	High	Master Protein	YMR061W	RNA14	0	30.319	18	8	12	8	677	79.9	5.77	22.28	8	1	4.84417e+06
FALSE	High	Master Protein	YMR165C	PAH1	0	5.967	5	3	3	3	862	95	5	2.24	3	1	4.72298e+06
FALSE	High	Master Protein	YLR319C	BUD6	0	17.948	8	6	9	6	788	88.8	7.78	16.4	6	1	4.71384e+06
FALSE	High	Master Protein	YNL132W	KRE33	0	12.658	5	4	4	4	1056	119.3	7.8	7.38	4	1	4.7103e+06
FALSE	High	Master Protein	YML017W	PSP2	0	17.746	9	4	5	4	593	65.5	8.73	9.98	4	1	4.65914e+06
FALSE	High	Master Protein	YOL027C	MDM38	0	12.723	11	4	7	4	573	65	7.77	5.37	4	1	4.59908e+06
FALSE	High	Master Protein	YLR248W	RCK2	0	10.703	5	4	7	4	610	68	5.45	11.36	4	1	4.49784e+06
FALSE	High	Master Protein	YBR112C	CYC8	0	15.665	5	4	6	4	966	107.1	5	8.61	4	1	4.45043e+06
FALSE	High	Master Protein	YFL041W	FET5	0	28.97	12	6	8	6	622	70.8	5.15	14.81	6	1	4.42914e+06
FALSE	High	Master Protein	YAL041W	CDC24	0	13.237	4	3	4	3	854	96.9	8.46	10.98	3	1	4.41094e+06
FALSE	High	Master Protein	YDL190C	UFD2	0	29.092	10	8	13	8	961	109.8	5.8	12.24	8	1	4.39622e+06
FALSE	High	Master Protein	YBR102C	EXO84	0	22.975	14	7	13	7	753	85.5	7.94	21.15	7	1	4.34331e+06
FALSE	High	Master Protein	YGL145W	TIP20	0	9.216	5	3	5	3	701	81.1	6.34	2.01	3	1	4.32053e+06
FALSE	High	Master Protein	YLR175W	CBF5	0	9.014	4	1	2	1	483	54.7	8.9	8.23	1	1	4.31924e+06
FALSE	High	Master Protein	YNL256W	FOL1	0	13.345	6	6	10	6	824	93.1	6.44	9.54	6	1	4.28547e+06
FALSE	High	Master Protein	YKL060C	FBA1	0	25.744	27	6	10	6	359	39.6	5.78	21.81	6	1	4.28118e+06
FALSE	High	Master Protein	YLR044C	PDC1	0	23.148	11	4	6	4	563	61.5	6.19	13.8	4	1	4.27924e+06
FALSE	High	Master Protein	YER171W	RAD3	0	23.703	11	10	13	10	778	89.7	5.57	10.82	10	1	4.24345e+06
FALSE	High	Master Protein	YIL009W	FAA3	0	9.475	4	3	6	2	694	77.9	9	9.56	3	1	4.19243e+06
FALSE	High	Master Protein	YOR267C	HRK1	0	26.105	13	7	10	7	759	85.6	7.31	10.16	7	1	4.18604e+06
FALSE	High	Master Protein	YOR181W	LAS17	0	10.846	6	4	5	4	633	67.5	9.25	4.08	4	1	4.18366e+06
FALSE	High	Master Protein	YGR145W	ENP2	0	21.085	12	7	9	7	707	81.7	6.6	13.32	7	1	4.1749e+06
FALSE	High	Master Protein	YBL007C	SLA1	0	20.423	6	6	8	6	1244	135.8	5.88	9.46	6	1	4.10174e+06
FALSE	High	Master Protein	YIL105C	SLM1	0	11.882	9	3	4	3	686	77.9	7.94	13.8	3	1	4.0636e+06
FALSE	High	Master Protein	YPL012W	RRP12	0	15.407	5	4	5	4	1228	137.4	7.02	7.07	4	1	3.99962e+06
FALSE	High	Master Protein	YBR115C	LYS2	0	15.587	5	6	11	6	1392	155.2	5.95	4.99	6	1	3.96717e+06
FALSE	High	Master Protein	YDR436W	PPZ2	0	51.498	21	10	16	6	710	78.4	9.28	37.52	10	1	3.9667e+06
FALSE	High	Master Protein	YAR035W	YAT1	0	14.683	8	5	10	5	687	77.7	6.93	10.12	5	1	3.91507e+06
FALSE	High	Master Protein	YOR001W	RRP6	0	18.8	8	4	9	4	733	84	7.14	18.01	4	1	3.88529e+06
FALSE	High	Master Protein	YNR013C	PHO91	0	10.053	3	2	4	2	894	99.4	8.02	12.97	2	1	3.79826e+06
FALSE	High	Master Protein	YBL076C	ILS1	0	8.043	3	3	4	3	1072	122.9	6.06	3.77	3	1	3.79145e+06
FALSE	High	Master Protein	YDR206W	EBS1	0	9.842	5	3	4	3	884	99.9	9	5.28	3	1	3.71372e+06
FALSE	High	Master Protein	YJR005W	APL1	0	8.793	4	2	2	2	700	80.4	6.4	4.6	2	1	3.69165e+06
FALSE	High	Master Protein	YHL029C	OCA5	0	16.434	7	4	9	4	679	77.7	6.43	9.87	4	1	3.63972e+06
FALSE	High	Master Protein	YDR251W	PAM1	0	21.385	8	5	7	5	830	92.8	8.44	13.22	5	1	3.59611e+06
FALSE	High	Master Protein	YBR133C	HSL7	0	11.697	4	3	4	3	827	95.1	6.35	3.66	3	1	3.52931e+06
FALSE	High	Master Protein	YIL137C	TMA108	0	8.87	4	4	5	4	946	107.7	6.54	5.65	4	1	3.49695e+06
FALSE	High	Master Protein	YGL227W	VID30	0	7.119	5	4	4	4	958	108.1	4.65	1.73	4	1	3.46568e+06
FALSE	High	Master Protein	YCR093W	CDC39	0	17.348	3	7	9	7	2108	240.1	6.44	7.19	7	1	3.44851e+06
FALSE	High	Master Protein	YBR281C	DUG2	0	12.353	9	6	8	6	878	98	5.53	3.9	6	1	3.3834e+06
FALSE	High	Master Protein	YER144C	UBP5	0	15.44	7	4	7	4	805	92.2	8.32	16.21	4	1	3.35582e+06
FALSE	High	Master Protein	YGL060W	YBP2	0	6.98	4	3	7	3	641	73.1	5.27	5.82	3	1	3.32212e+06
FALSE	High	Master Protein	YML082W	YML082W	0	11.064	5	4	4	4	649	74.3	5.35	7.72	4	1	3.30925e+06
FALSE	High	Master Protein	YPL070W	MUK1	0	19.95	11	5	6	5	612	69.5	8.47	13.89	5	1	3.30187e+06
FALSE	High	Master Protein	YDL025C	RTK1	0	13.379	14	5	7	5	620	69.6	8.28	6.86	5	1	3.29935e+06
FALSE	High	Master Protein	YER151C	UBP3	0	15.373	6	3	3	3	912	101.9	7.84	6.45	3	1	3.29037e+06
FALSE	High	Master Protein	YNL007C	SIS1	0	17.431	17	5	5	5	352	37.6	9.03	8.99	5	1	3.2571e+06
FALSE	High	Master Protein	YJL102W	MEF2	0	17.774	7	4	5	4	819	91.2	6.46	11.34	4	1	3.17618e+06
FALSE	High	Master Protein	YPL207W	TYW1	0	10.326	6	4	4	4	810	89.7	8.18	4.52	4	1	3.17445e+06
FALSE	High	Master Protein	YDR398W	UTP5	0	16.957	9	6	10	6	643	72	4.94	13.73	6	1	3.16831e+06
FALSE	High	Master Protein	YOL086C	ADH1	0	12.611	9	3	7	3	348	36.8	6.68	7.71	3	1	3.14679e+06
FALSE	High	Master Protein	YOL115W	PAP2	0	14.372	8	5	7	5	584	66	5.5	4.59	5	1	3.14028e+06
FALSE	High	Master Protein	YJR121W	ATP2	0	4.475	6	2	2	2	511	54.8	5.71	1.8	2	1	3.11225e+06
FALSE	High	Master Protein	YCR084C	TUP1	0	23.775	13	6	6	6	713	78.3	5.68	10.43	6	1	3.10818e+06
FALSE	High	Master Protein	YLR149C	YLR149C	0	12.277	10	4	6	4	730	82.7	6.35	8.85	4	1	3.10015e+06
FALSE	High	Master Protein	YMR213W	CEF1	0	5.126	5	2	3	2	590	67.7	8.25	1.61	2	1	3.0773e+06
FALSE	High	Master Protein	YNL212W	VID27	0	12.531	7	4	5	4	782	88.8	5.1	7.07	4	1	3.07157e+06
FALSE	High	Master Protein	YHR039C	MSC7	0	5.757	3	1	1	1	644	71.3	7.69	4.66	1	1	3.06207e+06
FALSE	High	Master Protein	YDR343C	HXT6	0	33.967	19	9	25	1	570	62.7	7.75	37.5	9	1	3.06084e+06
FALSE	High	Master Protein	YKR084C	HBS1	0.006	2.396	1	1	3	1	611	68.7	5.36	0	1	1	3.05397e+06
FALSE	High	Master Protein	YMR229C	RRP5	0	15.368	4	6	6	6	1729	193	6.19	5.9	6	1	3.05e+06
FALSE	High	Master Protein	YPL061W	ALD6	0.003	2.549	2	1	1	1	500	54.4	5.44	0	1	1	3.04792e+06
FALSE	High	Master Protein	YPL110C	GDE1	0	4.921	3	2	2	2	1223	137.9	6.79	3.04	2	1	3.03193e+06
FALSE	High	Master Protein	YJL171C	YJL171C	0	9.894	6	2	6	2	396	42.9	5.06	19.76	2	1	3.01839e+06
FALSE	High	Master Protein	YDR303C	RSC3	0	14.895	6	4	4	4	885	101.7	8.03	7.04	4	1	3.0116e+06
FALSE	High	Master Protein	YEL060C	PRB1	0	11.498	6	3	5	3	635	69.6	6.39	9.2	3	1	2.99775e+06
FALSE	High	Master Protein	YJL101C	GSH1	0	12.865	6	4	8	4	678	78.2	6.28	9.48	4	1	2.99523e+06
FALSE	High	Master Protein	YPL126W	NAN1	0	8.685	4	3	3	3	896	101.2	6.35	4.57	3	1	2.97936e+06
FALSE	High	Master Protein	YHL030W	ECM29	0	10.579	2	3	5	3	1868	210.3	6.55	4.69	3	1	2.93851e+06
FALSE	High	Master Protein	YNR033W	ABZ1	0	9.065	4	3	4	3	787	88.5	5.8	4.81	3	1	2.9253e+06
FALSE	High	Master Protein	YGL167C	PMR1	0	6.927	4	3	6	3	950	104.5	5.68	11.46	3	1	2.90821e+06
FALSE	High	Master Protein	YCL043C	PDI1	0	5.772	5	2	2	2	522	58.2	4.53	3.51	2	1	2.87913e+06
FALSE	High	Master Protein	YNL243W	SLA2	0	17.561	5	4	6	4	968	108.8	5.44	7.22	4	1	2.84535e+06
FALSE	High	Master Protein	YML071C	COG8	0	24.173	13	7	9	7	607	69.8	4.73	15.93	7	1	2.84519e+06
FALSE	High	Master Protein	YGL026C	TRP5	0	4.103	2	1	1	1	707	76.6	6.51	1.92	1	1	2.84306e+06
FALSE	High	Master Protein	YDR505C	PSP1	0	25.098	7	4	7	4	841	95.3	6.67	15.89	4	1	2.76372e+06
FALSE	High	Master Protein	YJL029C	VPS53	0	18.965	9	6	7	6	822	95.4	5.59	5.43	6	1	2.75759e+06
FALSE	High	Master Protein	YPR175W	DPB2	0	7.432	3	2	4	2	689	78.3	6.19	8.53	2	1	2.72488e+06
FALSE	High	Master Protein	YIR007W	YIR007W	0	9.443	7	3	3	3	764	86.9	6.49	3.1	3	1	2.72217e+06
FALSE	High	Master Protein	YGL156W	AMS1	0	9.792	3	4	5	4	1083	124.4	7.25	4.34	4	1	2.71418e+06
FALSE	High	Master Protein	YDR311W	TFB1	0	17.444	9	3	5	3	642	72.8	6.9	13.92	3	1	2.66475e+06
FALSE	High	Master Protein	YNL183C	NPR1	0	28.094	10	5	5	5	790	85.9	8.37	12.57	5	1	2.61161e+06
FALSE	High	Master Protein	YGR162W	TIF4631	0	13.735	5	4	6	4	952	107	6.04	7.15	4	1	2.57867e+06
FALSE	High	Master Protein	YPR163C	TIF3	0.003	2.541	2	1	1	1	436	48.5	5.29	0	1	1	2.5639e+06
FALSE	High	Master Protein	YGR233C	PHO81	0	11.346	4	4	7	4	1178	133.9	5.85	3.93	4	1	2.50246e+06
FALSE	High	Master Protein	YML088W	UFO1	0	16.128	9	5	8	5	668	76.8	5.35	9.48	5	1	2.49131e+06
FALSE	High	Master Protein	YPR161C	SGV1	0	6.454	4	2	3	2	657	74.2	9.52	4.12	2	1	2.48558e+06
FALSE	High	Master Protein	YHR047C	AAP1	0	9.289	5	4	4	2	856	97.6	5.26	2.23	4	1	2.48104e+06
FALSE	High	Master Protein	YGL049C	TIF4632	0	9.269	5	3	5	3	914	103.8	7.64	5.69	3	1	2.47342e+06
FALSE	High	Master Protein	YPL045W	VPS16	0	14.242	5	4	6	4	798	92.7	7.06	7.64	4	1	2.46444e+06
FALSE	High	Master Protein	YGR003W	CUL3	0	11.876	6	4	7	4	744	86.1	6.24	9.04	4	1	2.45008e+06
FALSE	High	Master Protein	YCR057C	PWP2	0	4.775	2	2	2	2	923	103.9	5.1	0	2	1	2.40917e+06
FALSE	High	Master Protein	YOL123W	HRP1	0	12.81	8	2	2	2	534	59.6	5.66	8.51	2	1	2.4038e+06
FALSE	High	Master Protein	YKL025C	PAN3	0	13.775	9	6	9	6	679	76.4	6.43	8.89	6	1	2.39714e+06
FALSE	High	Master Protein	YNL293W	MSB3	0	11.674	8	4	5	4	633	73	7.61	4.91	4	1	2.37845e+06
FALSE	High	Master Protein	YBR031W	RPL4A	0	10.705	14	3	5	3	362	39.1	10.64	7.28	3	1	2.37599e+06
FALSE	High	Master Protein	YER070W	RNR1	0	13.476	7	5	5	5	888	99.5	6.19	6.87	5	1	2.3756e+06
FALSE	High	Master Protein	YNL014W	HEF3	0	37.119	11	9	19	2	1044	115.8	6.23	38.5	9	1	2.35525e+06
FALSE	High	Master Protein	YDR221W	GTB1	0	18.469	10	5	8	5	702	79.9	4.88	10.95	5	1	2.35428e+06
FALSE	High	Master Protein	YLR410W	VIP1	0	6.914	2	2	2	2	1146	129.7	8.65	2.11	2	1	2.34112e+06
FALSE	High	Master Protein	YHR072W	ERG7	0	11.392	6	4	5	4	731	83.4	6.61	0	4	1	2.33537e+06
FALSE	High	Master Protein	YNR006W	VPS27	0	26.259	14	6	7	6	622	70.9	5.29	14.95	6	1	2.33237e+06
FALSE	High	Master Protein	YPL125W	KAP120	0	6.184	3	3	4	3	1032	119.5	5.26	3.54	3	1	2.33107e+06
FALSE	High	Master Protein	YLR117C	CLF1	0	7.054	3	2	3	2	687	82.4	5.59	6.7	2	1	2.3264e+06
FALSE	High	Master Protein	YGL022W	STT3	0.003	2.656	1	1	1	1	718	81.5	8	0	1	1	2.2937e+06
FALSE	High	Master Protein	YDL164C	CDC9	0	23.117	13	7	8	7	755	84.8	7.5	17.89	7	1	2.29066e+06
FALSE	High	Master Protein	YBL024W	NCL1	0	14.655	6	3	8	3	684	77.8	7.36	10.42	3	1	2.28354e+06
FALSE	High	Master Protein	YDR137W	RGP1	0	7.266	4	3	5	3	663	75.3	5.85	8.22	3	1	2.27958e+06
FALSE	High	Master Protein	YLR362W	STE11	0	13.592	5	4	6	4	717	80.7	7.2	8.98	4	1	2.26797e+06
FALSE	High	Master Protein	YOR217W	RFC1	0	5.592	2	2	2	2	861	94.8	9.22	0	2	1	2.26398e+06
FALSE	High	Master Protein	YGR254W	ENO1	0	32.051	20	8	20	3	437	46.8	6.62	50.52	8	1	2.23757e+06
FALSE	High	Master Protein	YKL079W	SMY1	0	7.519	3	2	4	2	656	73.8	6.93	6.09	2	1	2.22832e+06
FALSE	High	Master Protein	YDL031W	DBP10	0	10.714	5	4	4	4	995	112.9	9.14	4.73	4	1	2.22782e+06
FALSE	High	Master Protein	YIL128W	MET18	0	16.52	7	5	6	5	1032	117.8	5.88	6.38	5	1	2.2102e+06
FALSE	High	Master Protein	YER017C	AFG3	0	7.041	4	3	4	2	761	84.5	9.16	4.13	3	1	2.20313e+06
FALSE	High	Master Protein	YDR091C	RLI1	0	3.47	3	1	2	1	608	68.3	8.66	0	1	1	2.19984e+06
FALSE	High	Master Protein	YGR116W	SPT6	0.002	3.1	1	1	2	1	1451	168.2	5.01	3.54	1	1	2.19284e+06
FALSE	High	Master Protein	YFR048W	RMD8	0	19.634	13	6	9	6	662	75.9	7.28	13.09	6	1	2.15093e+06
FALSE	High	Master Protein	YJR110W	YMR1	0	9.102	5	3	6	3	688	80.1	7.59	11.29	3	1	2.13681e+06
FALSE	High	Master Protein	YBR059C	AKL1	0	18.091	7	4	4	4	1108	123.9	7.69	6.35	4	1	2.13382e+06
FALSE	High	Master Protein	YMR080C	NAM7	0	4.793	3	2	2	2	971	109.4	6.48	2.64	2	1	2.0866e+06
FALSE	High	Master Protein	YPL228W	CET1	0	9.637	6	2	3	2	549	61.8	5.6	3.45	2	1	2.07211e+06
FALSE	High	Master Protein	YDR049W	VMS1	0	17.079	7	3	4	3	632	72.7	8.92	9.17	3	1	2.07166e+06
FALSE	High	Master Protein	YGL173C	XRN1	0	9.286	4	4	5	4	1528	175.4	7.47	4.57	4	1	2.06744e+06
FALSE	High	Master Protein	YPL043W	NOP4	0	11.107	5	4	6	4	685	77.8	9.06	5.91	4	1	2.02831e+06
FALSE	High	Master Protein	YJR119C	JHD2	0	14.899	8	4	7	4	728	84.9	6.18	12.41	4	1	2.02645e+06
FALSE	High	Master Protein	YHR056C	RSC30	0	9.47	6	4	4	4	883	101.3	8.13	2.07	4	1	2.02027e+06
FALSE	High	Master Protein	YDR033W	MRH1	0	19.298	13	3	5	1	320	36.2	9.19	19.16	3	1	2.00563e+06
FALSE	High	Master Protein	YOR141C	ARP8	0	9.586	5	3	3	3	881	100.1	4.81	1.74	3	1	2.00503e+06
FALSE	High	Master Protein	YBR084W	MIS1	0	11.752	5	4	8	3	975	106.2	8.66	12.8	4	1	1.98581e+06
FALSE	High	Master Protein	YDR150W	NUM1	0	7.935	1	2	4	2	2748	312.8	5.4	8.54	2	1	1.9722e+06
FALSE	High	Master Protein	YNL161W	CBK1	0	21.195	10	5	5	5	756	86.9	7.91	10.14	5	1	1.97179e+06
FALSE	High	Master Protein	YPL032C	SVL3	0	13.127	6	4	5	4	825	92.1	8.73	9.28	4	1	1.96783e+06
FALSE	High	Master Protein	YMR104C	YPK2	0	15.024	7	5	15	1	677	76.6	7.65	33.01	5	1	1.96512e+06
FALSE	High	Master Protein	YJL186W	MNN5	0	7.783	4	2	4	2	586	67.2	6.87	4	2	1	1.93419e+06
FALSE	High	Master Protein	YGR211W	ZPR1	0.002	3.263	2	1	1	1	486	55	4.86	0	1	1	1.85037e+06
FALSE	High	Master Protein	YDR108W	TRS85	0	15.871	7	4	9	4	698	80.4	6.42	13.09	4	1	1.84842e+06
FALSE	High	Master Protein	YNL049C	SFB2	0	18.129	10	7	10	7	876	98.9	5.31	10.53	7	1	1.84781e+06
FALSE	High	Master Protein	YIR006C	PAN1	0	6.444	3	3	3	3	1480	160.2	5.29	0	3	1	1.83878e+06
FALSE	High	Master Protein	YDL140C	RPO21	0	14.07	3	5	5	5	1733	191.5	5.63	2.11	5	1	1.8309e+06
FALSE	High	Master Protein	YMR167W	MLH1	0	19.498	11	5	6	5	769	87	6.96	12.25	5	1	1.82665e+06
FALSE	High	Master Protein	YGL083W	SCY1	0	8.201	4	3	3	3	804	90.9	8.15	4.34	3	1	1.77338e+06
FALSE	High	Master Protein	YIR001C	SGN1	0.003	2.608	6	1	3	1	250	28.9	9.31	6.61	1	1	1.77157e+06
FALSE	High	Master Protein	YBR179C	FZO1	0	4.324	2	1	1	1	855	97.7	7.01	2.55	1	1	1.73622e+06
FALSE	High	Master Protein	YHR098C	SFB3	0	11.075	5	4	5	4	929	103.9	6.29	4.83	4	1	1.72806e+06
FALSE	High	Master Protein	YDR138W	HPR1	0	15.778	7	4	4	4	752	87.8	5.27	4.46	4	1	1.72535e+06
FALSE	High	Master Protein	YEL011W	GLC3	0.001	2.889	3	1	1	1	704	81.1	6.16	0	1	1	1.70656e+06
FALSE	High	Master Protein	YCR030C	SYP1	0	15.578	9	6	8	6	870	96.1	8.59	5.44	6	1	1.68236e+06
FALSE	High	Master Protein	YGR284C	ERV29	0	5.414	4	1	2	1	310	35	9.63	5.66	1	1	1.67494e+06
FALSE	High	Master Protein	YDR299W	BFR2	0	7.983	5	2	5	2	534	61.2	4.78	6.87	2	1	1.67182e+06
FALSE	High	Master Protein	YPR159W	KRE6	0	14.153	7	3	3	3	720	80.1	4.69	7.72	3	1	1.66138e+06
FALSE	High	Master Protein	YLR352W	YLR352W	0	17.316	6	3	7	3	807	93.1	7.56	10.21	3	1	1.63036e+06
FALSE	High	Master Protein	YGL241W	KAP114	0	16.497	6	5	6	5	1004	113.8	4.67	7.14	5	1	1.62634e+06
FALSE	High	Master Protein	YCR032W	BPH1	0.004	2.48	0	1	4	1	2167	250.7	6.46	1.77	1	1	1.58344e+06
FALSE	High	Master Protein	YNL163C	RIA1	0	16.242	5	4	7	4	1110	124.4	5.12	9.85	4	1	1.57721e+06
FALSE	High	Master Protein	YBR025C	OLA1	0	5.927	7	2	3	2	394	44.1	7.43	4.48	2	1	1.57395e+06
FALSE	High	Master Protein	YOR022C	YOR022C	0	10.654	6	3	4	3	715	81.7	7.37	4.15	3	1	1.56625e+06
FALSE	High	Master Protein	YBR058C	UBP14	0	14.541	8	4	4	4	781	88.6	5.22	6.04	4	1	1.55519e+06
FALSE	High	Master Protein	YKL217W	JEN1	0	11.609	6	3	5	3	616	69.3	5.91	6.76	3	1	1.55172e+06
FALSE	High	Master Protein	YJL172W	CPS1	0	14.23	9	3	3	3	576	64.6	5.53	2.05	3	1	1.52446e+06
FALSE	High	Master Protein	YOR230W	WTM1	0	3.788	4	1	1	1	437	48.4	5.36	0	1	1	1.51403e+06
FALSE	High	Master Protein	YLR055C	SPT8	0.001	2.913	2	1	1	1	602	66.1	4.45	2.1	1	1	1.4961e+06
FALSE	High	Master Protein	YER165W	PAB1	0.01	2.26	2	1	1	1	577	64.3	5.97	0	1	1	1.48353e+06
FALSE	High	Master Protein	YHR205W	SCH9	0	5.294	2	2	2	2	824	91.8	6.1	3.36	2	1	1.48059e+06
FALSE	High	Master Protein	YMR277W	FCP1	0	10.932	6	3	3	3	732	83.4	4.7	5.2	3	1	1.46836e+06
FALSE	High	Master Protein	YLL054C	YLL054C	0.002	2.977	1	1	1	1	843	97.5	6.55	1.87	1	1	1.45972e+06
FALSE	High	Master Protein	YLR369W	SSQ1	0.001	2.929	1	1	1	1	657	72.3	6.4	2.07	1	1	1.43024e+06
FALSE	High	Master Protein	YNL197C	WHI3	0	12.34	7	3	3	3	661	71.2	8.38	4.6	3	1	1.42375e+06
FALSE	High	Master Protein	YDR362C	TFC6	0	9.048	4	2	4	2	672	74.7	6.6	8.36	2	1	1.42e+06
FALSE	High	Master Protein	YJR091C	JSN1	0	6.863	3	2	3	2	1091	120.3	6.96	0	2	1	1.4073e+06
FALSE	High	Master Protein	YKR082W	NUP133	0	12.53	3	3	5	3	1157	133.2	5.12	8.91	3	1	1.39197e+06
FALSE	High	Master Protein	YJR002W	MPP10	0	6.881	3	2	3	2	593	66.9	4.65	2.02	2	1	1.39188e+06
FALSE	High	Master Protein	YML034W	SRC1	0	10.991	7	4	4	4	834	95.4	5.6	6.99	4	1	1.38917e+06
FALSE	High	Master Protein	YKR098C	UBP11	0	5.765	2	1	3	1	717	82.7	8.38	2.68	1	1	1.3877e+06
FALSE	High	Master Protein	YPR124W	CTR1	0	5.85	5	2	3	2	406	44.4	6.18	5.69	2	1	1.37029e+06
FALSE	High	Master Protein	YDR057W	YOS9	0	3.786	3	1	1	1	542	61.2	4.61	0	1	1	1.36388e+06
FALSE	High	Master Protein	YBL079W	NUP170	0	8.531	2	2	4	2	1502	169.4	6.13	7.74	2	1	1.33595e+06
FALSE	High	Master Protein	YNL059C	ARP5	0	6.268	5	3	4	3	755	87.5	5.47	1.66	3	1	1.32413e+06
FALSE	High	Master Protein	YLL032C	YLL032C	0	13.191	5	3	4	3	825	94.5	7.21	8.16	3	1	1.32134e+06
FALSE	High	Master Protein	YBR018C	GAL7	0	10.454	10	2	3	2	366	42.4	7.58	6.4	2	1	1.31693e+06
FALSE	High	Master Protein	YLR427W	MAG2	0	6.194	4	2	3	2	670	76.3	8.54	5.23	2	1	1.30751e+06
FALSE	High	Master Protein	YBR218C	PYC2	0	26.474	9	8	18	2	1180	130.1	6.51	21.78	8	1	1.29334e+06
FALSE	High	Master Protein	YMR031C	EIS1	0	8.048	4	3	3	3	843	93.3	6.34	3.82	3	1	1.29234e+06
FALSE	High	Master Protein	YBL051C	PIN4	0	12.23	7	3	5	3	668	73.7	6.25	5.04	3	1	1.28802e+06
FALSE	High	Master Protein	YML111W	BUL2	0	10.519	5	4	5	4	920	104.7	8	3.94	4	1	1.2852e+06
FALSE	High	Master Protein	YDR320C	SWA2	0	6.143	4	2	4	2	668	75	5.3	2.13	2	1	1.25726e+06
FALSE	High	Master Protein	YLL008W	DRS1	0	5.989	4	3	4	3	752	84.8	5.74	3.44	3	1	1.22261e+06
FALSE	High	Master Protein	YPL090C	RPS6A	0	3.428	10	2	2	2	236	27	10.45	2.54	2	1	1.21813e+06
FALSE	High	Master Protein	YKL204W	EAP1	0	6.779	6	2	3	2	632	69.7	9.5	0	2	1	1.21735e+06
FALSE	High	Master Protein	YHR182W	YHR182W	0	4.581	3	2	2	2	785	90.1	6.38	2.19	2	1	1.19007e+06
FALSE	High	Master Protein	YHR203C	RPS4B	0	5.186	8	2	2	2	261	29.4	10.08	4.66	2	1	1.18793e+06
FALSE	High	Master Protein	YPL195W	APL5	0	5.166	2	2	3	2	932	106.9	5.08	0	2	1	1.187e+06
FALSE	High	Master Protein	YGL178W	MPT5	0	11.704	7	4	4	4	859	95.4	8.03	6.55	4	1	1.16206e+06
FALSE	High	Master Protein	YGR214W	RPS0A	0.006	2.448	3	1	2	1	252	28	4.72	1.6	1	1	1.16123e+06
FALSE	High	Master Protein	YKR024C	DBP7	0	5.167	4	2	3	2	742	83.3	9.28	2.24	2	1	1.15773e+06
FALSE	High	Master Protein	YLR072W	YLR072W	0	4.655	3	2	2	2	693	78.2	6.23	1.66	2	1	1.15283e+06
FALSE	High	Master Protein	YOL057W	YOL057W	0	5.039	2	1	1	1	711	80.5	6.27	2.91	1	1	1.15083e+06
FALSE	High	Master Protein	YPL085W	SEC16	0	3.761	1	2	2	2	2195	241.5	5.38	0	2	1	1.14413e+06
FALSE	High	Master Protein	YPR189W	SKI3	0.008	2.309	0	1	1	1	1432	163.6	5.38	0	1	1	1.12987e+06
FALSE	High	Master Protein	YBR072W	HSP26	0	4.118	9	1	2	1	214	23.9	5.53	2.89	1	1	1.12582e+06
FALSE	High	Master Protein	YLR222C	UTP13	0	5.587	3	2	3	2	817	91	5.43	2.93	2	1	1.11985e+06
FALSE	High	Master Protein	YBL047C	EDE1	0	4.27	2	1	1	1	1381	150.7	4.72	2.89	1	1	1.10538e+06
FALSE	High	Master Protein	YOR081C	TGL5	0	4.651	2	1	2	1	749	84.7	9.1	2.26	1	1	1.09723e+06
FALSE	High	Master Protein	YEL031W	SPF1	0	8.019	3	3	4	3	1215	135.2	6.6	2.57	3	1	1.09405e+06
FALSE	High	Master Protein	YBR142W	MAK5	0	11.953	4	2	3	2	773	87	8.4	6.61	2	1	1.08478e+06
FALSE	High	Master Protein	YDR027C	VPS54	0	11.356	5	4	6	4	889	101.5	6.34	6.07	4	1	1.07971e+06
FALSE	High	Master Protein	YOL145C	CTR9	0	5.783	2	2	4	2	1077	124.6	6.3	2.19	2	1	1.07051e+06
FALSE	High	Master Protein	YOR070C	GYP1	0	5.301	5	2	3	2	637	73.2	7.21	2.5	2	1	1.05338e+06
FALSE	High	Master Protein	YGR090W	UTP22	0	12.329	7	5	6	5	1237	140.4	8.46	2.46	5	1	1.05205e+06
FALSE	High	Master Protein	YJL050W	MTR4	0	6.312	3	2	2	2	1073	122	6.34	2.93	2	1	1.03425e+06
FALSE	High	Master Protein	YMR106C	YKU80	0	4.209	3	2	2	2	629	71.2	5.26	0	2	1	1.03376e+06
FALSE	High	Master Protein	YJR132W	NMD5	0	9.919	4	3	7	3	1048	119.9	4.72	7.63	3	1	1.03153e+06
FALSE	High	Master Protein	YGR279C	SCW4	0.007	2.344	3	1	1	1	386	40.1	4.83	1.69	1	1	1.02943e+06
FALSE	High	Master Protein	YER157W	COG3	0	3.343	2	1	1	1	801	92.5	5.45	0	1	1	1.01899e+06
FALSE	High	Master Protein	YBL104C	SEA4	0	6.79	2	2	2	2	1038	117.6	6.11	1.79	2	1	1.01384e+06
FALSE	High	Master Protein	YDL122W	UBP1	0	7.031	3	2	3	2	809	92.7	4.89	4.58	2	1	1.01384e+06
FALSE	High	Master Protein	YCR017C	CWH43	0	7.039	2	1	3	1	953	107.8	6.25	10.64	1	1	1.00694e+06
FALSE	High	Master Protein	YCR021C	HSP30	0	4.619	14	2	5	2	332	37	5.21	9.57	2	1	985087
FALSE	High	Master Protein	YDR060W	MAK21	0	4.926	1	1	1	1	1025	116.6	5.02	2.69	1	1	980489
FALSE	High	Master Protein	YOR243C	PUS7	0	7.752	6	3	5	3	676	77	7.8	3.44	3	1	967866
FALSE	High	Master Protein	YBR172C	SMY2	0	5.473	3	2	2	2	740	81.3	8.79	0	2	1	964263
FALSE	High	Master Protein	YJL149W	DAS1	0	13.626	7	4	6	3	663	77.3	6.71	5.68	4	1	962520
FALSE	High	Master Protein	YNL055C	POR1	0	3.669	11	2	2	2	283	30.4	7.93	1.92	2	1	945965
FALSE	High	Master Protein	YPR091C	NVJ2	0	14.172	7	4	5	4	770	87.3	7.9	8.33	4	1	945881
FALSE	High	Master Protein	YBR245C	ISW1	0.003	2.509	1	1	1	1	1129	131	6.64	2	1	1	941156
FALSE	High	Master Protein	YDL148C	NOP14	0	3.704	2	2	2	2	810	94.2	7.37	0	2	1	940751
FALSE	High	Master Protein	YPR089W	YPR089W	0	10.071	5	3	4	3	888	102.5	5.11	2.07	3	1	937403
FALSE	High	Master Protein	YGR013W	SNU71	0	12.688	4	3	4	3	620	71.3	4.98	8.88	3	1	913492
FALSE	High	Master Protein	YJL042W	MHP1	0	7.018	1	2	3	2	1398	155.1	7.3	2.5	2	1	900173
FALSE	High	Master Protein	YGL014W	PUF4	0	10.659	5	2	3	2	888	97.7	6.61	5.33	2	1	899657
FALSE	High	Master Protein	YGL056C	SDS23	0	3.803	2	1	2	1	527	58.1	9.04	2.03	1	1	897486
FALSE	High	Master Protein	YLR129W	DIP2	0	5.558	4	3	3	3	943	106.3	6.02	0	3	1	894288
FALSE	High	Master Protein	YMR308C	PSE1	0	9.239	3	2	2	2	1089	121	4.74	7.29	2	1	883946
FALSE	High	Master Protein	YJL168C	SET2	0	4.167	1	1	1	1	733	84.4	8.47	2.59	1	1	872586
FALSE	High	Master Protein	YDR458C	HEH2	0	17.496	14	6	7	6	663	76.3	7.78	8.98	6	1	845079
FALSE	High	Master Protein	YDR110W	FOB1	0	6.524	5	2	3	2	566	65.3	6.2	4.87	2	1	843403
FALSE	High	Master Protein	YNL227C	JJJ1	0	12.396	10	4	4	4	590	68.7	6.24	5.59	4	1	840044
FALSE	High	Master Protein	YBL030C	PET9	0	4.661	4	1	1	1	318	34.4	9.79	2.62	1	1	836438
FALSE	High	Master Protein	YNL104C	LEU4	0.002	3.001	2	1	1	1	619	68.4	6.01	1.9	1	1	797674
FALSE	High	Master Protein	YKL046C	DCW1	0	5.601	3	1	2	1	449	49.5	4.67	5.02	1	1	796069
FALSE	High	Master Protein	YPR041W	TIF5	0.003	2.776	2	1	1	1	405	45.2	5.06	0	1	1	795921
FALSE	High	Master Protein	YHR114W	BZZ1	0	8.48	5	3	3	3	633	71.1	5.99	4.94	3	1	789238
FALSE	High	Master Protein	YFR040W	SAP155	0	4.076	2	2	2	2	1002	114.9	4.72	0	2	1	785432
FALSE	High	Master Protein	YOR086C	TCB1	0	9.058	4	4	6	4	1186	133.5	7.15	0	4	1	781047
FALSE	High	Master Protein	YGL006W	PMC1	0	5.322	2	2	2	2	1173	130.8	7.39	2.25	2	1	779608
FALSE	High	Master Protein	YIL162W	SUC2	0	3.614	3	2	2	2	532	60.6	4.75	1.68	2	1	776892
FALSE	High	Master Protein	YDL060W	TSR1	0	12.478	6	4	5	4	788	90.7	5.74	10.03	4	1	776028
FALSE	High	Master Protein	YKL054C	DEF1	0.002	3.022	3	2	3	2	738	83.9	4.98	0	2	1	772566
FALSE	High	Master Protein	YIL130W	ASG1	0	9.575	4	2	2	2	964	108.7	6.16	4.5	2	1	762947
FALSE	High	Master Protein	YML075C	HMG1	0.003	2.635	1	1	1	1	1054	115.6	8	1.75	1	1	749088
FALSE	High	Master Protein	YPR042C	PUF2	0	3.61	2	1	1	1	1075	119.4	8.78	0	1	1	725101
FALSE	High	Master Protein	YBL072C	RPS8A	0	3.519	8	1	2	1	200	22.5	10.67	4.61	1	1	718851
FALSE	High	Master Protein	YGL233W	SEC15	0	5.953	3	2	2	2	910	105	4.92	1.85	2	1	718169
FALSE	High	Master Protein	YOR054C	VHS3	0	7.576	7	2	2	2	674	73.6	4.69	5.35	2	1	716722
FALSE	High	Master Protein	YFL013C	IES1	0	4.715	2	1	2	1	692	78.7	5.15	4.27	1	1	712954
FALSE	High	Master Protein	YHR158C	KEL1	0	9.313	2	2	4	2	1164	131	5.38	5.39	2	1	710429
FALSE	High	Master Protein	YJR077C	MIR1	0	3.305	3	1	1	1	311	32.8	9.31	2.39	1	1	710274
FALSE	High	Master Protein	YER141W	COX15	0	3.844	2	1	2	1	486	54.6	10.17	3.88	1	1	698731
FALSE	High	Master Protein	YIL091C	UTP25	0	4.54	3	2	3	2	721	83.9	6.34	0	2	1	695138
FALSE	High	Master Protein	YPL105C	SYH1	0	12.648	7	3	5	3	849	94.3	7.78	5.3	3	1	692262
FALSE	High	Master Protein	YJL128C	PBS2	0	3.334	1	1	1	1	668	72.7	9.01	2.27	1	1	685797
FALSE	High	Master Protein	YOL060C	MAM3	0	7.022	4	2	2	2	706	77.7	6.65	3.12	2	1	679293
FALSE	High	Master Protein	YOL006C	TOP1	0	3.85	2	2	2	2	769	89.9	8.73	1.97	2	1	672597
FALSE	High	Master Protein	YBR015C	MNN2	0.003	2.697	1	1	1	1	597	67.7	6.27	1.87	1	1	667508
FALSE	High	Master Protein	YMR076C	PDS5	0.003	2.786	2	2	2	2	1277	147	6.28	0	2	1	656486
FALSE	High	Master Protein	YLR103C	CDC45	0.004	2.479	1	1	1	1	650	74.2	4.79	0	1	1	652046
FALSE	High	Master Protein	YBL092W	RPL32	0.006	2.399	10	1	1	1	130	14.8	11.17	0	1	1	644100
FALSE	High	Master Protein	YOR160W	MTR10	0	8.323	3	2	4	2	972	110.7	4.79	2.5	2	1	641520
FALSE	High	Master Protein	YKL057C	NUP120	0	5.115	2	2	2	2	1037	120.4	5.19	1.66	2	1	637552
FALSE	High	Master Protein	YFL016C	MDJ1	0	4.514	3	1	3	1	511	55.5	9.22	5.38	1	1	634514
FALSE	High	Master Protein	YNL127W	FAR11	0	7.464	3	2	2	2	953	109.7	5.63	2.48	2	1	604940
FALSE	High	Master Protein	YDR389W	SAC7	0	7.467	3	1	1	1	654	73.6	9.57	3.62	1	1	598809
FALSE	High	Master Protein	YJR041C	URB2	0.006	2.406	1	1	1	1	1174	135	6.38	0	1	1	592714
FALSE	High	Master Protein	YHR206W	SKN7	0	5.216	5	2	2	2	622	69.2	7.05	0	2	1	586138
FALSE	High	Master Protein	YKL039W	PTM1	0	7.849	4	1	1	1	523	60	5.17	3.44	1	1	584946
FALSE	High	Master Protein	YFR029W	PTR3	0	6.87	2	1	1	1	678	76.2	7.44	3.43	1	1	584592
FALSE	High	Master Protein	YPL074W	YTA6	0.002	3.252	2	1	1	1	754	85.2	9.64	2.01	1	1	584102
FALSE	High	Master Protein	YER001W	MNN1	0	5.618	3	2	2	2	762	88.5	7.24	0	2	1	568704
FALSE	High	Master Protein	YDR170C	SEC7	0	6.369	1	3	4	3	2009	226.7	4.81	1.8	3	1	568686
FALSE	High	Master Protein	YBR029C	CDS1	0	4.693	3	1	1	1	457	51.8	8.57	2.74	1	1	567794
FALSE	High	Master Protein	YDL112W	TRM3	0.004	2.482	1	1	1	1	1436	164.9	6.09	0	1	1	567455
FALSE	High	Master Protein	YER024W	YAT2	0	5.941	1	1	2	1	923	103.3	6.3	4.72	1	1	565194
FALSE	High	Master Protein	YDR444W	YDR444W	0	6.987	6	3	3	3	687	78.1	8.27	0	3	1	564257
FALSE	High	Master Protein	YMR075W	RCO1	0	5.764	3	2	2	2	684	78.8	8.78	2.22	2	1	558239
FALSE	High	Master Protein	YOR076C	SKI7	0	3.499	2	1	1	1	747	84.7	7.75	2.44	1	1	551811
FALSE	High	Master Protein	YGR150C	CCM1	0	8.406	5	3	4	3	864	101.4	8.6	1.94	3	1	549207
FALSE	High	Master Protein	YKL078W	DHR2	0.003	2.84	2	1	1	1	735	82.7	8.9	2.21	1	1	535014
FALSE	High	Master Protein	YKL065C	YET1	0	3.585	13	1	1	1	206	23.4	9.77	2.84	1	1	533452
FALSE	High	Master Protein	YNL216W	RAP1	0	5.021	2	1	3	1	827	92.4	4.98	4.46	1	1	532376
FALSE	High	Master Protein	YPL020C	ULP1	0	3.726	4	2	2	2	621	72.3	9.47	0	2	1	530949
FALSE	High	Master Protein	YJL099W	CHS6	0	6.453	4	3	3	3	746	86	5.99	2.53	3	1	527103
FALSE	High	Master Protein	YGL013C	PDR1	0	5.815	2	1	1	1	1068	121.7	6.93	2.84	1	1	515845
FALSE	High	Master Protein	YER008C	SEC3	0	4.337	2	2	2	2	1336	154.6	5.45	0	2	1	515248
FALSE	High	Master Protein	YBL035C	POL12	0	3.293	2	1	1	1	705	78.7	7.03	2.4	1	1	506900
FALSE	High	Master Protein	YDR122W	KIN1	0.002	2.978	1	1	1	1	1064	120	8.72	0	1	1	505093
FALSE	High	Master Protein	YKL134C	Oct-01	0	7.625	5	3	3	3	772	88.1	7.56	2.12	3	1	503299
FALSE	High	Master Protein	YNL267W	PIK1	0.004	2.479	1	1	1	1	1066	119.8	6.49	2.04	1	1	489221
FALSE	High	Master Protein	YDR510W	SMT3	0	7.902	22	1	1	1	101	11.6	5.02	4.25	1	1	487522
FALSE	High	Master Protein	YOL021C	DIS3	0.003	2.799	1	1	2	1	1001	113.6	6.67	0	1	1	484685
FALSE	High	Master Protein	YNL301C	RPL18B	0.003	2.529	4	1	2	1	186	20.6	11.71	0	1	1	482703
FALSE	High	Master Protein	YMR224C	MRE11	0	8.203	4	2	2	2	692	77.6	5.87	2.65	2	1	480808
FALSE	High	Master Protein	YKL022C	CDC16	0	6.384	2	2	3	2	840	94.9	6.77	2.18	2	1	478070
FALSE	High	Master Protein	YOR353C	SOG2	0	6.369	5	2	2	2	791	87.3	7.43	2.31	2	1	476503
FALSE	High	Master Protein	YMR047C	NUP116	0.001	2.843	2	1	1	1	1113	116.2	9.33	2.32	1	1	475864
FALSE	High	Master Protein	YBL027W	RPL19B	0.002	3.084	5	1	1	1	189	21.7	11.36	1.77	1	1	469465
FALSE	High	Master Protein	YHL032C	GUT1	0	3.503	2	1	1	1	709	79.8	8.05	0	1	1	453741
FALSE	High	Master Protein	YLR373C	VID22	0.006	2.385	1	1	1	1	901	102.4	5.25	1.69	1	1	453396
FALSE	High	Master Protein	YLR045C	STU2	0	6.636	2	1	1	1	888	100.9	8.57	2.09	1	1	426846
FALSE	High	Master Protein	YJR033C	RAV1	0	4.355	2	1	1	1	1357	154.8	8.22	2.59	1	1	414936
FALSE	High	Master Protein	YDR099W	BMH2	0.003	2.544	3	1	2	1	273	31	4.88	0	1	1	413631
FALSE	High	Master Protein	YLR335W	NUP2	0	9.382	5	2	3	2	720	77.8	7.2	5.28	2	1	410268
FALSE	High	Master Protein	YPR004C	AIM45	0	8.38	5	1	1	1	344	36.8	8.51	3.03	1	1	404756
FALSE	High	Master Protein	YMR049C	ERB1	0	5.196	2	2	3	2	807	91.6	5.17	0	2	1	401143
FALSE	High	Master Protein	YNL220W	ADE12	0	3.451	2	1	1	1	433	48.2	8.13	1.92	1	1	398352
FALSE	High	Master Protein	YGL141W	HUL5	0	6.85	4	2	2	2	910	105.5	6.44	2.29	2	1	385462
FALSE	High	Master Protein	YHR172W	SPC97	0.002	3.109	2	1	1	1	823	96.8	6.38	0	1	1	383442
FALSE	High	Master Protein	YDR200C	VPS64	0	3.915	3	1	2	1	604	67.2	7.44	2.53	1	1	379687
FALSE	High	Master Protein	YJR039W	YJR039W	0.003	2.742	1	1	2	1	1121	127.4	6.25	0	1	1	374405
FALSE	High	Master Protein	YDR097C	MSH6	0.003	2.519	2	1	1	1	1242	140	5.83	0	1	1	360567
FALSE	High	Master Protein	YLR096W	KIN2	0.01	2.204	1	1	1	1	1147	128.3	9.41	0	1	1	351339
FALSE	High	Master Protein	YMR307W	GAS1	0	4.038	3	1	1	1	559	59.5	4.67	3.24	1	1	323288
FALSE	High	Master Protein	YBL061C	SKT5	0	8.558	6	3	4	3	696	77	9.28	4.45	3	1	319237
FALSE	High	Master Protein	YGR097W	ASK10	0	5.583	1	1	2	1	1146	126.8	9.29	2.91	1	1	312386
FALSE	High	Master Protein	YOR109W	INP53	0	4.95	2	2	2	2	1107	124.5	7.2	0	2	1	310406
FALSE	High	Master Protein	YIL126W	STH1	0	4.484	1	1	1	1	1359	156.6	6.71	2.32	1	1	307587
FALSE	High	Master Protein	YBR001C	NTH2	0	4.492	2	2	6	1	780	89.6	6.48	6.24	2	1	307201
FALSE	High	Master Protein	YBL017C	PEP1	0	6.012	1	1	2	1	1579	177.7	4.89	2.15	1	1	304729
FALSE	High	Master Protein	YMR129W	POM152	0.003	2.579	1	1	2	1	1337	151.6	6.74	1.65	1	1	298865
FALSE	High	Master Protein	YPR112C	MRD1	0	4.126	1	1	1	1	887	101.1	6.55	1.98	1	1	295927
FALSE	High	Master Protein	YGL123W	RPS2	0	4.049	6	1	1	1	254	27.4	10.43	2.52	1	1	291678
FALSE	High	Master Protein	YDR483W	KRE2	0	3.555	4	1	2	1	442	51.4	5.4	0	1	1	280121
FALSE	High	Master Protein	YMR185W	RTP1	0.006	2.451	1	1	1	1	981	113.2	5.2	0	1	1	274177
FALSE	High	Master Protein	YOL054W	PSH1	0.002	3.01	2	1	2	1	406	47	4.42	1.97	1	1	272705
FALSE	High	Master Protein	YGR186W	TFG1	0.001	2.957	2	1	1	1	735	82.1	5.72	0	1	1	270049
FALSE	High	Master Protein	YNR026C	SEC12	0.002	3.171	2	1	1	1	471	51.6	6.76	2.18	1	1	269986
FALSE	High	Master Protein	YMR147W	YMR147W	0	4.587	8	1	1	1	223	25.9	7.23	2.1	1	1	268318
FALSE	High	Master Protein	YKL180W	RPL17A	0	7.058	14	2	4	2	184	20.5	10.92	2.33	2	1	265545
FALSE	High	Master Protein	YMR231W	PEP5	0	4.043	1	2	2	2	1029	117.4	5.83	0	2	1	251365
FALSE	High	Master Protein	YJL076W	NET1	0	6.153	2	1	2	1	1189	128.5	7.8	3.36	1	1	240082
FALSE	High	Master Protein	YLR206W	ENT2	0	12.708	9	3	4	3	613	71.8	5.47	6.76	3	1	233396
FALSE	High	Master Protein	YKR096W	ESL2	0	3.278	1	1	1	1	1195	137.4	5.43	0	1	1	232026
FALSE	High	Master Protein	YAL047C	SPC72	0.002	3.15	2	1	2	1	622	72.1	5.06	0	1	1	230490
FALSE	High	Master Protein	YPR141C	KAR3	0.002	2.99	4	2	2	2	729	84	8.75	0	2	1	222195
FALSE	High	Master Protein	YDR416W	SYF1	0	4.031	2	2	2	2	859	100.2	5.26	1.73	2	1	218757
FALSE	High	Master Protein	YBR078W	ECM33	0.006	2.448	3	1	1	1	429	43.7	4.91	0	1	1	215705
FALSE	High	Master Protein	YMR280C	CAT8	0.007	2.346	1	1	1	1	1433	160.4	9.03	2.15	1	1	213311
FALSE	High	Master Protein	YBL084C	CDC27	0.002	3.013	1	1	1	1	758	85.3	8.66	1.7	1	1	209684
FALSE	High	Master Protein	YMR257C	PET111	0.008	2.31	1	1	1	1	800	94.5	8.78	0	1	1	200291
FALSE	High	Master Protein	YPL248C	GAL4	0.006	2.466	2	1	1	1	881	99.3	7.18	0	1	1	193943
FALSE	High	Master Protein	YML100W	TSL1	0	12.156	3	2	3	1	1098	122.9	6.64	11.89	2	1	188576
FALSE	High	Master Protein	YDL167C	NRP1	0	8.447	4	2	2	2	719	79.3	6.87	2.8	2	1	182965
FALSE	High	Master Protein	YPR185W	ATG13	0.002	2.989	2	1	1	1	738	83.2	7.02	0	1	1	181824
FALSE	High	Master Protein	YBR131W	CCZ1	0	3.848	3	1	1	1	704	80.7	5.26	2.36	1	1	175296
FALSE	High	Master Protein	YLR424W	SPP382	0	4.97	2	2	2	2	708	83	5.27	1.79	2	1	162081
FALSE	High	Master Protein	YLL035W	GRC3	0	7.701	5	2	2	2	632	72.2	6.35	0	2	1	160113
FALSE	High	Master Protein	YOR123C	LEO1	0	4.505	3	1	1	1	464	53.9	4.45	0	1	1	156347
FALSE	High	Master Protein	YLL040C	VPS13	0.002	3.148	1	2	2	2	3144	357.6	5.6	0	2	1	155604
FALSE	High	Master Protein	YDL015C	TSC13	0.006	2.444	3	1	1	1	310	36.7	9.54	0	1	1	139185
FALSE	High	Master Protein	YOR207C	RET1	0	3.869	3	2	2	2	1149	129.4	8.18	0	2	1	131237
FALSE	High	Master Protein	YGL021W	ALK1	0	5.083	3	1	2	1	760	86	9.6	2.05	1	1	126566
FALSE	High	Master Protein	YAL017W	PSK1	0	4.832	2	2	2	2	1356	152.2	5.72	0	2	1	125305
FALSE	High	Master Protein	YEL034W	HYP2	0	4.709	11	1	2	1	157	17.1	4.96	2.5	1	1	121770
FALSE	High	Master Protein	YEL030W	ECM10	0	31	12	8	29	1	644	70	6.27	72.07	8	1
FALSE	High	Master Protein	YHL033C	RPL8A	0	4.341	6	1	1	1	256	28.1	10.04	2.49	1	1
FALSE	High	Master Protein	YPR158W-B	YPR158W-B	0	8.284	3	3	4	3	1756	198.5	8.29	5.4	3	1
FALSE	High	Master Protein	YKL112W	ABF1	0.002	2.982	4	2	2	2	731	81.7	5.07	0	2	1
FALSE	High	Master Protein	YML054C	CYB2	0	3.459	4	1	1	1	591	65.5	8.41	0	1	1
FALSE	High	Master Protein	YDR430C	CYM1	0	6.42	2	1	1	1	989	112.1	6.42	2.45	1	1
FALSE	High	Master Protein	YBL101C	ECM21	0.002	2.959	1	1	1	1	1117	123.5	6.89	2.77	1	1
FALSE	High	Master Protein	YBL008W	HIR1	0	8.254	4	2	2	2	840	93.8	7.15	4.62	2	1
FALSE	High	Master Protein	YNL037C	IDH1	0.003	2.74	3	1	1	1	360	39.3	9	0	1	1
FALSE	High	Master Protein	YFR013W	IOC3	0	7.244	3	2	2	2	787	90.8	7.81	2.47	2	1
FALSE	High	Master Protein	YOR336W	KRE5	0	9.621	2	2	2	2	1365	156.4	5.17	2.82	2	1
FALSE	High	Master Protein	YHR082C	KSP1	0	6.42	1	1	1	1	1029	117	6.58	2.8	1	1
FALSE	High	Master Protein	YML103C	NUP188	0	3.284	1	1	1	1	1655	188.5	5.6	2.7	1	1
FALSE	High	Master Protein	YOR017W	PET127	0.001	2.942	2	1	1	1	800	93.4	9.28	0	1	1
FALSE	High	Master Protein	YDR490C	PKH1	0	8.813	8	4	5	4	766	86.2	9.23	0	4	1
FALSE	High	Master Protein	YDL102W	POL3	0.003	2.768	2	1	1	1	1097	124.5	8	2.05	1	1
FALSE	High	Master Protein	YEL055C	POL5	0.002	3.07	1	1	1	1	1022	115.8	5.33	1.9	1	1
FALSE	High	Master Protein	YHL024W	RIM4	0.01	2.191	1	1	1	1	713	80.1	5.8	2	1	1
FALSE	High	Master Protein	YGL144C	ROG1	0.01	2.216	3	1	1	1	685	78.1	6	0	1	1
FALSE	High	Master Protein	YDR025W	RPS11A	0.003	2.803	6	1	1	1	156	17.7	10.78	2.13	1	1
FALSE	High	Master Protein	YGR056W	RSC1	0	3.86	2	1	1	1	928	106.6	6.52	2.19	1	1
FALSE	High	Master Protein	YDR425W	SNX41	0	8.379	5	2	3	2	625	70.7	7.02	3.46	2	1
FALSE	High	Master Protein	YDL229W	SSB1	0	19.237	11	6	8	6	613	66.6	5.44	13.3	6	1
FALSE	High	Master Protein	YLR150W	STM1	0	5.69	9	1	1	1	273	30	9.66	4.01	1	1
FALSE	High	Master Protein	YML072C	TCB3	0.002	3.006	1	1	1	1	1545	171	7.14	1.63	1	1
FALSE	High	Master Protein	YOR256C	TRE2	0.003	2.828	2	1	1	1	809	91.9	5.52	2.19	1	1
FALSE	High	Master Protein	YGR184C	UBR1	0.002	3.243	1	1	1	1	1950	224.7	5.54	0	1	1
FALSE	High	Master Protein	YDR080W	VPS41	0.002	3.078	2	1	1	1	992	113.3	4.93	0	1	1
FALSE	High	Master Protein	YML020W	YML020W	0	3.316	2	1	1	1	664	76.1	8.06	2.07	1	1
