# Supplementary material for: An in vivo gene amplification system for high level expression in Saccharomyces cerevisiae
Source: Nat Commun. 2022 May 24;13:2895. doi: 10.1038/s41467-022-30529-8 (PMC9130285; doi:10.1038/s41467-022-30529-8)
Supplement: Supplementary file 8 — Supplementary Data 5 [file 41467_2022_30529_MOESM8_ESM.xlsx]

## Sheet: Sheet1
Plasmids used in this work
Plasmid	Properties	Reference
pILGFP3	Yeast integration plasmid; PURA3>Kl.URA3>TKl.URA3- yEGFP>TURA3	1
pILGFP1D5	Yeast integration plasmid; PURA3>Kl.URA3>TKl.URA3- yEGFP> TPGK1-TURA3	This work
pILGFP5A3	Yeast integration plasmid; PURA3>Kl.URA3>TKl.URA3-PYEF3>yEGFP> TPGK1-TURA3	This work
pILGFP1A6	Yeast integration plasmid; PURA3>Kl.URA3>TKl.URA3-PRPL25>yEGFP> TPGK1-TURA3	This work
pILGFP1C6	Yeast integration plasmid; PURA3>Kl.URA3>TKl.URA3-PSEC23>yEGFP> TPGK1-TURA3	This work
pILGFP1E6	Yeast integration plasmid; PURA3>Kl.URA3>TKl.URA3-PPDA1>yEGFP> TPGK1-TURA3	This work
pILGFP1E7	Yeast integration plasmid; PURA3>Kl.URA3>TKl.URA3-PERG1>yEGFP> TPGK1-TURA3	This work
pILGFP1G7	Yeast integration plasmid; PURA3>Kl.URA3>TKl.URA3-PBTS1>yEGFP> TPGK1-TURA3	This work
pILGFP4F5	Yeast integration plasmid; PURA3>Kl.URA3>TKl.URA3-PGLO2>yEGFP> TPGK1-TURA3	This work
pILGFP4H5	Yeast integration plasmid; PURA3>Kl.URA3>TKl.URA3-PCOG7>yEGFP> TPGK1-TURA3	This work
pILGFP89	Yeast integration plasmid; PURA3>Kl.URA3>TKl.URA3- PTEF1> yEGFP> TURA3	1
pILGFP1DFB	Yeast integration plasmid; PRPL25(Arm 1)> Kl.LEU2>TKl.LEU2-TRPL25(Arm 3)- ARS305-PTEF1> yEGFP> TURA3	This work
pILGFP3A5C	Yeast integration plasmid; PRPL25(Arm 1)> Kl.LEU2>TKl.LEU2-TRPL25(Arm 2)- ARS305-PTEF1> yEGFP> TURA3- PYEF3> RPL25(partial; Arm3)	This work
	(Construct 1, Figure 2)
pILGFP3AE4	Yeast integration plasmid; PRPL25(Arm 1)> Kl.LEU2>TKl.LEU2-TRPL25(Arm 3)- ARS305-PTEF1> yEGFP> TURA3- PERG1> RPL25(partial; Arm2)	This work
	(Construct 2, Figure 2)
pILGFP3AG4	Yeast integration plasmid; PRPL25(Arm 1)> Kl.LEU2>TKl.LEU2-TRPL25(Arm 3)- ARS305-PTEF1> yEGFP> TURA3- PPDA1> RPL25(partial; Arm2)	This work
	(Construct 3, Figure 2)
pILGFP3AA5	Yeast integration plasmid; PRPL25(Arm 1)> Kl.LEU2>TKl.LEU2-TRPL25(Arm 3)- ARS305-PTEF1> yEGFP> TURA3- PBTS1> RPL25(partial; Arm2)	This work
	(Construct 4, Figure 2)
pILGFP3AG4ARSd	Yeast integration plasmid; PRPL25(Arm 1)> Kl.LEU2>TKl.LEU2-TRPL25(Arm 3)-PTEF1> yEGFP> TURA3- PPDA1> RPL25(partial; Arm2)	This work
	(Construct 3 with ARS removed, Supplimentary Figure 1)
pILGFP4BG6	Yeast integration plasmid; PSEC23(Arm 1)> PAg.TEF1>hphMX4>TAg.TEF1- TSEC23(Arm 3)-ARS1max-PTEF1> yEGFP> TURA3	This work
pILGFP5EG3	Yeast integration plasmid; PSEC23(Arm 1)> PAg.TEF1>hphMX4>TAg.TEF1- TSEC23(Arm 3)-ARS1max-PTEF1> yEGFP> TURA3-PERG1> SEC23(partial; Arm2)	This work
	(Construct 5, Figure 2)
pILGFP5EA4	Yeast integration plasmid; PSEC23(Arm 1)> PAg.TEF1>hphMX4>TAg.TEF1- TSEC23(Arm 3)-ARS1max-PTEF1> yEGFP> TURA3-PGLO2> SEC23(partial; Arm2)	This work
	(Construct 6, Figure 2)
pILGFP5EC4	Yeast integration plasmid; PSEC23(Arm 1)> PAg.TEF1>hphMX4>TAg.TEF1- TSEC23(Arm 3)-ARS1max-PTEF1> yEGFP> TURA3-PCOG7> SEC23(partial; Arm2)	This work
	(Construct 7, Figure 2)
pILGFP5EF3	Yeast integration plasmid; PSEC23(Arm 1)> PAg.TEF1>hphMX4>TAg.TEF1- TSEC23(Arm 3)-ARS1max-PTEF1> yEGFP> TURA3-PCOG7> ATGGGAGGAGGA-SEC23(partial; Arm2)	This work
	(Construct 7, Figure 2)
pILGFP6G3	Yeast integration plasmid; PURA3>Kl.URA3>TKl.URA3-PRPL33A>yEGFP> TPGK1-TURA3	This work
pILGFP6A4	Yeast integration plasmid; PURA3>Kl.URA3>TKl.URA3-PRPS15>yEGFP> TPGK1-TURA3	This work
pILGFP6C4	Yeast integration plasmid; PURA3>Kl.URA3>TKl.URA3-PRPC10>yEGFP> TPGK1-TURA3	This work
pACT1-GFP	Yeast integration plasmid; PURA3>Kl.URA3>TKl.URA3-PACT1>yEGFP> TPGK1-TURA3	This work
pILGFP6G4	Yeast integration plasmid; PURA3>Kl.URA3>TKl.URA3-PNIP1>yEGFP> TPGK1-TURA3	This work
pILGFP6A5	Yeast integration plasmid; PURA3>Kl.URA3>TKl.URA3-PRPS13>yEGFP> TPGK1-TURA3	This work
pILGFP6C5	Yeast integration plasmid; PURA3>Kl.URA3>TKl.URA3-PNUS1>yEGFP> TPGK1-TURA3	This work
pILGFP6E5	Yeast integration plasmid; PURA3>Kl.URA3>TKl.URA3-PSMC1>yEGFP> TPGK1-TURA3	This work
pILGFP6G5	Yeast integration plasmid; PURA3>Kl.URA3>TKl.URA3-PRNA14>yEGFP> TPGK1-TURA3	This work
pILGFP6A6	Yeast integration plasmid; PURA3>Kl.URA3>TKl.URA3-PRPB7>yEGFP> TPGK1-TURA3	This work
pILGFP6C6	Yeast integration plasmid; PURA3>Kl.URA3>TKl.URA3-PSPC97>yEGFP> TPGK1-TURA3	This work
pILGFP6E6	Yeast integration plasmid; PURA3>Kl.URA3>TKl.URA3-PSTH1>yEGFP> TPGK1-TURA3	This work
pILGFP6G6	Yeast integration plasmid; PURA3>Kl.URA3>TKl.URA3-PARP7>yEGFP> TPGK1-TURA3	This work
pILGFP6A7	Yeast integration plasmid; PURA3>Kl.URA3>TKl.URA3-PTAF61>yEGFP> TPGK1-TURA3	This work
pILGFP6C7	Yeast integration plasmid; PURA3>Kl.URA3>TKl.URA3-PRPN11>yEGFP> TPGK1-TURA3	This work
pRS425	E.coli/S. cerevisiae shuttle plasmid; 2μ, LEU2	2
pIR3DH8	Yeast integration plasmid; gal80Arm1-PAgTEF1-KlURA3-TAgTEF1-gal80Arm2	3
pJT9RFR	pRS425 derivative; TRPL3<ScERG20<PGAL1-PGAL2>Y.FAST-EVBR1.2A-AcNES1>TRPL41B	3
pINER2R	pILGFP3AE4 derivative; PRPL25(Arm 1)>Kl.LEU2>TKl.LEU2-PGAL1>ERG20>TRPL3-TRPL25(Arm 3)- ARS305- PGAL2>Y.FAST-EVBR1.2A-AcNES1>TRPL41B > RPL25(partial; Arm2)	This work
pINER3R	pILGFP3AG4 derivative; PRPL25(Arm 1)> Kl.LEU2>TKl.LEU2-PGAL1>ERG20>TRPL3-TRPL25(Arm 3)- ARS305- PGAL2>Y.FAST-EVBR1.2A-AcNES1>TRPL41B -PPDA1> RPL25(partial; Arm2)	This work
pINER4R	pILGFP3AA5 derivative; PRPL25(Arm 1)> Kl.LEU2>TKl.LEU2-PGAL1>ERG20>TRPL3-TRPL25(Arm 3)- ARS305- PGAL2>Y.FAST-EVBR1.2A-AcNES1>TRPL41B - PBTS1> RPL25(partial; Arm2)	This work
pIT6EG7m	pILGFP3AG4 derivative; PRPL25(Arm 1)> Kl.LEU2>TKl.LEU2- TRPL25(Arm 3)- ARS305- PSk.GAL2>Y.FAST-EVBR1.2A-Ec.MBP-Linker~SacI~6*G-ERG20F96W N127W>TRPL3 -PPDA1> RPL25(partial; Arm2)	This work
pIT6EG7ml	pILGFP3AG4 derivative; PRPL25(Arm 1)> Kl.LEU2>TKl.LEU2- TRPL25(Arm 3)- ARS305- PSk.GAL2>Y.FAST-EVBR1.2A-Ec.MBP-Linker-Ll.LS-6*G-ERG20F96W N127W>TRPL41B-PPDA1> RPL25(partial; Arm2)	This work
pIT6EG7mlh	pILGFP3AA5 derivative; PRPL25(Arm 1)> Kl.LEU2>TKl.LEU2- TRPL25(Arm 3)- ARS305- PSk.GAL2>Y.FAST-EVBR1.2A-Ec.MBP-Linker-Ll.LS-6*G-ERG20F96W N127W>TRPL41B –PBTS1> RPL25(partial; Arm2)	This work
pPT6EG7ml	pRS425 derivative; PSk.GAL2>Y.FAST-EVBR1.2A-Ec.MBP-Linker~SacI~6*G-ERG20F96W N127W>TRPL41B	This work
pLAC1	pRS425 derivative; PGAL1>ERG20F96C>TEBS1-PSk.GAL2>Xd.CRtYBE83K>TCYC1-PSe.GAL2>XdCrtI>TRPL41B	4
pILAC2	pILGFP3AG4 derivative; PRPL25(Arm 1)> Kl.LEU2>TKl.LEU2- TRPL25(Arm 3)- ARS305- PGAL1>ERG20F96C>TEBS1-PSk.GAL2>Xd.CRtYBE83K>TCYC1-PSe.GAL2>XdCrtI>TRPL41B -PPDA1> RPL25(partial; Arm2)	This work
pILAC3	pILGFP3AA5 derivative; PRPL25(Arm 1)> Kl.LEU2>TKl.LEU2- TRPL25(Arm 3)- ARS305- PGAL1>ERG20F96C>TEBS1-PSk.GAL2>Xd.CRtYBE83K>TCYC1-PSe.GAL2>XdCrtI>TRPL41B –PBTS1> RPL25(partial; Arm2)	This work
pIAeBlue	pILGFP3AA5 derivative; PRPL25(Arm 1)> Kl.LEU2>TKl.LEU2- TRPL25(Arm 3)- ARS305- PALD6>AeBlue>TPGK1- PBTS1> RPL25(partial; Arm2)	This work
pIEforRed	pILGFP3AA5 derivative; PRPL25(Arm 1)> Kl.LEU2>TKl.LEU2- TRPL25(Arm 3)- ARS305- PALD6>EforRed>TPGK1- PBTS1> RPL25(partial; Arm2)	This work
pIR3DH8K	Yeast integration plasmid; gal80Arm1-PTPI1-KanMX4-gal80Arm2	5
pPAeBlueHPV16LR	pRS425 derivative; PALD6>AeBlue>TPGK1- PSe.GAL2> HPV16-L1ΔC-6*H > TRPL41B	This work
pIAeBlueHPV16LR	pILGFP3AA5 derivative; PRPL25(Arm 1)> Kl.LEU2>TKl.LEU2- TRPL25(Arm 3)- ARS305- PALD6>EforRed>TPGK1- PSe.GAL2> HPV16-L1ΔC-6*H > TRPL41B-PBTS1> RPL25(partial; Arm2)	This work
Supplementary Reference
1	Peng, B., Williams, T., Henry, M., Nielsen, L. & Vickers, C. Controlling heterologous gene expression in yeast cell factories on different carbon substrates and across the diauxic shift: a comparison of yeast promoter activities. Microbial cell factories 14, 91 (2015).
2	Sikorski, R.S. & Hieter, P. A System of Shuttle Vectors and Yeast Host Strains Designed for Efficient Manipulation of DNA in Saccharomyces-Cerevisiae. Genetics 122, 19-27 (1989).
3	Lu, Z., Peng, B., Ebert, B.E., Dumsday, G. & Vickers, C.E. Auxin-mediated protein depletion for metabolic engineering in terpene-producing yeast. Nature communications 12, 1051 (2021).
4	Peng, B., Nielsen, L.K. & Vickers, C.E. An expanded heterologous GAL promoter collection for diauxie-inducible over-expression in Saccharomyces cerevisiae ACS synth Biol (submitted) (2017).
5	Hayat, I.F. et al. Auxin-mediated induction of GAL promoters by conditional degradation of Mig1p improves sesquiterpene production in Saccharomyces cerevisiae with engineered acetyl-CoA synthesis. Microb Biotechnol 14, 2627-2642 (2021).
