# Supplementary material for: An in vivo gene amplification system for high level expression in Saccharomyces cerevisiae
Source: Nat Commun. 2022 May 24;13:2895. doi: 10.1038/s41467-022-30529-8 (PMC9130285; doi:10.1038/s41467-022-30529-8)
Supplement: Supplementary file 9 — Supplementary Data 6 [file 41467_2022_30529_MOESM9_ESM.xlsx]

## Sheet: Sheet1
Saccharomyces cerevisiae strains used in this work
Strain	Genotype	Reference
CEN.PK2-1C	MATa ura3-52 trp1-289 leu2-3,112 his3Δ 1	1
CEN.PK113-5D	MATa ura3-52	1
CEN.PK113-16B	MATa leu2-3	1
CEN.PK113-7D	MATa	1
ILHA series strains
GH4	CEN.PK113-5D derivative; ura3(1, 704)::Kl.URA3>TKl.URA3	2
G5A3	CEN.PK113-5D derivative; ura3(1, 704):: Kl.URA3>TKl.URA3- PYEF3>yEGFP> TPGK1	This work
	(Figure 2d)
G1A6	CEN.PK113-5D derivative; ura3(1, 704):: Kl.URA3>TKl.URA3- PRPL25>yEGFP> TPGK1	This work
	(Figure 2d)
G1C6	CEN.PK113-5D derivative; ura3(1, 704):: Kl.URA3>TKl.URA3- PSEC23>yEGFP> TPGK1	This work
	(Figure 2d)
G1E6	CEN.PK113-5D derivative; ura3(1, 704):: Kl.URA3>TKl.URA3- PPDA1>yEGFP> TPGK1	This work
	(Figure 2d)
G1E7	CEN.PK113-5D derivative; ura3(1, 704):: Kl.URA3>TKl.URA3- PERG1>yEGFP> TPGK1	This work
	(Figure 2d)
G1G7	CEN.PK113-5D derivative; ura3(1, 704):: Kl.URA3>TKl.URA3- PBTS1>yEGFP> TPGK1	This work
	(Figure 2d)
G4F5	CEN.PK113-5D derivative; ura3(1, 704):: Kl.URA3>TKl.URA3- PGLO2>yEGFP> TPGK1	This work
	(Figure 2d)
G4H5	CEN.PK113-5D derivative; ura3(1, 704):: Kl.URA3>TKl.URA3- PCOG7>yEGFP> TPGK1	This work
	(Figure 2d)
G3A5C	CEN.PK113-16B derivative; RPL25:: Kl.LEU2>TKl.LEU2-TRPL25- ARS305-PTEF1> yEGFP> TURA3- PYEF3-RPL25	This work
	(Figure 2, Construct 1)
G3AE4	CEN.PK113-16B derivative; RPL25:: Kl.LEU2>TKl.LEU2-[TRPL25- ARS305-PTEF1> yEGFP> TURA3- PERG1-RPL25]×n	This work
	(Figure 2, Construct 2)
G3AG4	CEN.PK113-16B derivative; RPL25:: Kl.LEU2>TKl.LEU2-[TRPL25- ARS305-PTEF1> yEGFP> TURA3- PPDA1-RPL25]×n	This work
	(Figure 2, Construct 3)
G3AA5	CEN.PK113-16B derivative; RPL25:: Kl.LEU2>TKl.LEU2-[TRPL25- ARS305-PTEF1> yEGFP> TURA3- PBTS1-RPL25]×n	This work
	(Figure 2, Construct 4)
G5EG3	CEN.PK113-7D derivative; SEC23:: PAg.TEF1>hphMX4>TAg.TEF1- TSEC23-ARS1max-PTEF1> yEGFP> TURA3-PERG1> SEC23	This work
	(Figure 2, Construct 5)
G5EA4	CEN.PK113-7D derivative; SEC23:: PAg.TEF1>hphMX4>TAg.TEF1- [TSEC23-ARS1max-PTEF1> yEGFP> TURA3-PGLO2> SEC23]×n	This work
	(Figure 2, Construct 6)
G5EC4	CEN.PK113-7D derivative; SEC23:: PAg.TEF1>hphMX4>TAg.TEF1- [TSEC23-ARS1max-PTEF1> yEGFP> TURA3-PCOG7> SEC23]×n	This work
	(Figure 2, Construct 7)
G5EF3	CEN.PK113-7D derivative; SEC23:: PAg.TEF1>hphMX4>TAg.TEF1- [TSEC23-ARS1max-PTEF1> yEGFP> TURA3-PCOG7> ATGGGAGGAGGA-SEC23]×n	This work
	(Figure 2, Construct 8)
G6G3	CEN.PK113-5D derivative; ura3(1, 704):: Kl.URA3>TKl.URA3- PRPL33A>yEGFP> TPGK1	This work
	(Supplementary Figure 6)
G6A4	CEN.PK113-5D derivative; ura3(1, 704):: Kl.URA3>TKl.URA3- PRPS15>yEGFP> TPGK1	This work
	(Supplementary Figure 6)
G6C4	CEN.PK113-5D derivative; ura3(1, 704):: Kl.URA3>TKl.URA3- PRPC10>yEGFP> TPGK1	This work
	(Supplementary Figure 6)
GATC1-GFP	CEN.PK113-5D derivative; ura3(1, 704):: Kl.URA3>TKl.URA3- PACT1>yEGFP> TPGK1	This work
	(Supplementary Figure 6)
G6G4	CEN.PK113-5D derivative; ura3(1, 704):: Kl.URA3>TKl.URA3- PNIP1>yEGFP> TPGK1	This work
	(Supplementary Figure 6)
G6A5	CEN.PK113-5D derivative; ura3(1, 704):: Kl.URA3>TKl.URA3- PRPS13>yEGFP> TPGK1	This work
	(Supplementary Figure 6)
G6C5	CEN.PK113-5D derivative; ura3(1, 704):: Kl.URA3>TKl.URA3- PNUS1>yEGFP> TPGK1	This work
	(Supplementary Figure 6)
G6E5	CEN.PK113-5D derivative; ura3(1, 704):: Kl.URA3>TKl.URA3- PSMC1>yEGFP> TPGK1	This work
	(Supplementary Figure 6)
G6G5	CEN.PK113-5D derivative; ura3(1, 704):: Kl.URA3>TKl.URA3- PRNA1>yEGFP> TPGK1	This work
	(Supplementary Figure 6)
G6A6	CEN.PK113-5D derivative; ura3(1, 704):: Kl.URA3>TKl.URA3- PRPB7>yEGFP> TPGK1	This work
	(Supplementary Figure 6)
G6C6	CEN.PK113-5D derivative; ura3(1, 704):: Kl.URA3>TKl.URA3- PSPC97>yEGFP> TPGK1	This work
	(Supplementary Figure 6)
G6E6	CEN.PK113-5D derivative; ura3(1, 704):: Kl.URA3>TKl.URA3- PSTH1>yEGFP> TPGK1	This work
	(Supplementary Figure 6)
G6G6	CEN.PK113-5D derivative; ura3(1, 704):: Kl.URA3>TKl.URA3- PARP7>yEGFP> TPGK1	This work
	(Supplementary Figure 6)
G6A7	CEN.PK113-5D derivative; ura3(1, 704):: Kl.URA3>TKl.URA3- PTAF61>yEGFP> TPGK1	This work
	(Supplementary Figure 6)
G6C7	CEN.PK113-5D derivative; ura3(1, 704):: Kl.URA3>TKl.URA3- PRPN11>yEGFP> TPGK1	This work
	(Supplementary Figure 6)
o401R	CEN.PK2-1C derivative;	3
	HMG2K6R(−152 ,−1)::HIS3-TEFM1<EfmvaS<PGAL1–PGAL10>ACS2>TACS2–PGAL2>EfmvaE>TEBS1–PGAL7
	pdc5 (−31, 94)::PGAL2>ERG12>TNAT5–PTEF2>ERG8>TIDP1–TPRM9<MVD1<PADH2−TRPL15A<IDI1<PTEF1-TRP1
	ERG9(1333, 1335)::TURA3- PGAL7>MVD1>TPRM9-PGAL2>ERG12>TNAT5-TIDP1<ERG8<PGAL10-PGAL1>IDI1>TRPL15A-loxP-ble-loxP
o401UR	o401R derivative;	This work
	gal80::PAgTEF1>Kl.URA3> TAgTEF1
N401-1	o401UR derivative;	This work
	[pJT9RFR]
N401-2	o401UR derivative;	This work
	RPL25:: Kl.LEU2>TKl.LEU2-PGAL1>ERG20>TRPL3-[TRPL25- ARS305- PGAL2>Y.FAST-EVBR1.2A-AcNES1>TRPL41B - PERG1-RPL25]×n
N401-3	o401UR derivative;	This work
	RPL25:: Kl.LEU2>TKl.LEU2-PGAL1>ERG20>TRPL3-[TRPL25- ARS305- PGAL2>Y.FAST-EVBR1.2A-AcNES1>TRPL41B – PPDA1-RPL25]×n
N401-4	o401UR derivative;	This work
	RPL25:: Kl.LEU2>TKl.LEU2-PGAL1>ERG20>TRPL3-[TRPL25- ARS305- PGAL2>Y.FAST-EVBR1.2A-AcNES1>TRPL41B – PBTS1-RPL25]×n
o141R	o401R derivative;	4
	ERG20(-32, 3)::CUP1-AID*
	ura3(1, 704)::Kl.URA3–TPGK1-PACS2>SKP1-OsTIR1
	gal80::PAgTEF1>KanMX4> TAgTEF1
	ura3(1, 704)::KlURA3–TPGK1-PACS2>SKP1-OsTIR1
LIM141R/	o141R derivative;	This work
LIM141R2	[pPT6EG7ml]
LIM141M	o141R derivative;	This work
	RPL25:: Kl.LEU2>TKl.LEU2 –[TRPL25- ARS305- PSk.GAL2>Y.FAST-EVBR1.2A-Ec.MBP-Linker~SacI~6*G-ERG20F96W N127W>TRPL41B – PPDA1-RPL25]×n
	gal80::PAgTEF1>KanMX4> TAgTEF1
LIM141MH	o141R derivative;	This work
	RPL25:: Kl.LEU2>TKl.LEU2 –[TRPL25- ARS305- PSk.GAL2>Y.FAST-EVBR1.2A-Ec.MBP-Linker~SacI~6*G-ERG20F96W N127W>TRPL41B – PBTS1-RPL25]×n
	gal80::PAgTEF1>KanMX4> TAgTEF1
LAC1	o401R derivative;	5
	[pLAC1]
	gal80::PAgTEF1>KanMX4> TAgTEF1
LAC4	o401UR derivative;	This work
	RPL25:: Kl.LEU2>TKl.LEU2 –[TRPL25- ARS305- PGAL1>ERG20F96C>TEBS1-PSk.GAL2>Xd.CRtYBE83K>TCYC1-PSe.GAL2>XdCrtI>TRPL41B – PPDA1-RPL25]×n
LAC5	o401UR derivative;	This work
	RPL25:: Kl.LEU2>TKl.LEU2 –[TRPL25- ARS305- PGAL1>ERG20F96C>TEBS1-PSk.GAL2>Xd.CRtYBE83K>TCYC1-PSe.GAL2>XdCrtI>TRPL41B – PBTS1-RPL25]×n
16BJ3	CEN.PK113-16B derivative;	This work
	gal80::PAgTEF1>KanMX4> TAgTEF1
16BJ3C	16BJ3 derivative;	This work
	[pRS425]
	(Figure 6; Empty, 2μ)
16BJ3AeBlue	16BJ3 derivative;	This work
	RPL25:: Kl.LEU2>TKl.LEU2-PGAL1>ERG20>TRPL3-[TRPL25- ARS305- PALD6>AeBlue>TPGK1– PBTS1-RPL25]×n
	(Figure 6; AeBlue, MI)
HPV16LPR	16BJ3 derivative;	This work
	[pPAeBlueHPV16LR]
	(Figure 6; AeBlue+HPV16-L1, 2μ)
HPV16LMR	16BJ3 derivative;	This work
	RPL25:: Kl.LEU2>TKl.LEU2-PGAL1>ERG20>TRPL3-[TRPL25- ARS305- PALD6>AeBlue>TPGK1– PSe.GAL2>HPV16-L1ΔC-6*H>TRPL41B-PBTS1-RPL25]×n
	(Figure 6; AeBlue+HPV16-L1, MI)
Supplementary Reference
1	Entian, K.D. & Kötter, P. in Yeast gene analysis. (eds. J.P.A. Brown & M.F. Tuite) (Academic Press, USA; 1998).
2	Peng, B., Williams, T., Henry, M., Nielsen, L. & Vickers, C. Controlling heterologous gene expression in yeast cell factories on different carbon substrates and across the diauxic shift: a comparison of yeast promoter activities. Microbial cell factories 14, 91 (2015).
3	Peng, B., Nielsen, L.K., Kampranis, S.C. & Vickers, C.E. Engineered protein degradation of farnesyl pyrophosphate synthase is an effective regulatory mechanism to increase monoterpene production in Saccharomyces cerevisiae. Metabolic engineering (2018).
4	Lu, Z., Peng, B., Ebert, B.E., Dumsday, G. & Vickers, C.E. Auxin-mediated protein depletion for metabolic engineering in terpene-producing yeast. Nature communications 12, 1051 (2021).
5	Peng, B., Nielsen, L.K. & Vickers, C.E. An expanded heterologous GAL promoter collection for diauxie-inducible over-expression in Saccharomyces cerevisiae ACS synth Biol (submitted) (2017).
