# Supplementary material for: An in vivo gene amplification system for high level expression in Saccharomyces cerevisiae
Source: Nat Commun. 2022 May 24;13:2895. doi: 10.1038/s41467-022-30529-8 (PMC9130285; doi:10.1038/s41467-022-30529-8)
Supplement: Supplementary file 10 — Supplementary Data 7 [file 41467_2022_30529_MOESM10_ESM.xlsx]

## Sheet: Sheet1
List of primers and DNA fragments used in this work. PXXX and TXXX indicate promoter and terminator sequence of gene XXX, respectively; sequences in italic and red indicate sequences complimentary to the DNA template.
#	Overlap extension PCR fragment	PCR/gBlock fragment	Primer name	Sequence (5’ à 3’)
1		TPGK1 from SGD	PPGPGK1ts	GGATGAATTGTACAAAAGATCTTAAATTGAATTGAATTGAAATCGATAG
			PPGPGK1ta	CCCTTTGCAAATAGTCCTACTAGT AAATAATATCCTTCTCGAAAGC
2		PYEF3 from SGD	PPGYEF3ps	AAGGGTTGCTCGAGAAAGAGCTC ATACATAACATTTTAAGATAAGCAAGTG
			PPGYEF3pa	TGAATAATTCTTCACCTTTAGACAT CTTTTAATGTTATCGATGGATTC
3		PRPL25 from SGD	PPGRPL25ps	AAGGGTTGCTCGAGAAAGAGCTC TCTTATCTTGTATGCCCGATAT
			PPGRPL25pa	TGAATAATTCTTCACCTTTAGACAT TTTATCTTATTGATCTTCTTTGTTTA
4		PSEC23 from SGD	PPGSEC23ps	AAGGGTTGCTCGAGAAAGAGCTC TGTCTTGTTGTGTTGTGACG
			PPGSEC23pa	TGAATAATTCTTCACCTTTAGACAT GGCTAGAAAAGAGGAAGGG
5		PPDA1 from SGD	PPGPDA1ps	AAGGGTTGCTCGAGAAAGAGCTC GAAATTCAAAACTCTCCAGAC
			PPGPDA1pa	TGAATAATTCTTCACCTTTAGACAT TGGCACAAATGTGGTTTCC
6		PERG1 from SGD	PPGERG1ps	AAGGGTTGCTCGAGAAAGAGCTC TGCGATACTGCCGTAGCG
			PPGERG1pa	TGAATAATTCTTCACCTTTAGACAT GACCCTTTTCTCGATATGTT
7		PBTS1 from SGD	PPGBTS1ps	AAGGGTTGCTCGAGAAAGAGCTC CCGCCATCTCTACTCACTC
			PPGBTS1pa	TGAATAATTCTTCACCTTTAGACAT TGATTTTCCAGACTCGTAAAC
8		PCOG7 from SGD	PPGCOG7ps	AAGGGTTGCTCGAGAAAGAGCTC CCGGATATGAAAATGGAATGC
			PPGCOG7pa	TGAATAATTCTTCACCTTTAGACAT ATTCTGCTTAGTTTGGCCTTC
9		PGLO2 from SGD	PPGGLO2ps	AAGGGTTGCTCGAGAAAGAGCTC AGTTCATTGATGTTGAAGAAGTG
			PPGGLO2pa	TGAATAATTCTTCACCTTTAGACAT TTTTTGTCCTCCTTTTCTTGTG
10	PRPL25-Kl.LEU2-TKl.LEU-TRPL25	PRPL25 (Arm 1) from SGD	PGRNRPL25ps	AACGACGGCCAGTGAATTCAGTTTAAACATGTACTAATCAGTCTAAC
			PGRNRPL25pa	TGGTATATGATTTTGTGGACATTTTGCGGCCGCTTTATCTTATTGATCTTCTTTGTTTAG
		Kl.LEU2 from pUG73	PGRNKlLEU2s	GCGGCCGCAAAATGTCCACAAAATCATATACCAG
			PGRNKlLEU2a	TCTAGATTTGGGCCCGATCCCAATACAACAGATCA
		TRPL25 (Arm 3) from SGD	PGRNRPL25ts	CTGTTGTATTGGGATCGGGCCCAAATCTAGATCTAATTGGTTTAATTAATAAATTTAATA
			PGRNRPL25ta	CCTCACGAAGAAGTTAAGCTTGAGCATCGGACCGAAGCAT
		ARS306 from SGD	PGRNARS306s	ATGCTTCGGTCCGATGCTCAAGCTTAACTTCTTCGTGAGG
			PGRNARS306a	GTATGCTATACGAAGTTATTAGGCTCGAGCTCGAGTTAATTTATCTCATG
11	PYEF3-RPL25 (Arm 2)	PYEF3 (2) from SGD	PPGRPL25-YEF3ps	GGAATCTCGGTCGTAATGATTT GCATGC ATACATAACATTTTAAGATAAGCAAGTG
			PPGRPL25-YEF3pa	GCAGTTCACATACCAGATGGAGCCAT CTTTTAATGTTATCGATGGATTC
		RPL25 partial (Arm 2) from SGD	PPGRPL25s	ATGGCTCCATCTGGTATGTGAACTGC
			PPGRPL25a	GACCATGATTACGCCAAGCTT GTTT AAACTATGTTCCTTGATACCTC
12	PERG1-RPL25 (Arm 2)	PERG1 (2) from SGD	PPGRPL25-ERG1ps	GGAATCTCGGTCGTAATGATTT GCATGC TGCGATACTGCCGTAGCG
			PPGRPL25-ERG1pa	GCAGTTCACATACCAGATGGAGCCAT GACCCTTTTCTCGATATGTT
		RPL25 partial (Arm 2) from SGD	PPGRPL25s	As above
			PPGRPL25a	As above
13	PPDA1-RPL25 (Arm 2)	PPDA1 (2) from SGD	PPGRPL25-PDA1ps	GGAATCTCGGTCGTAATGATTT GCATGC GAAATTCAAAACTCTCCAGAC
			PPGRPL25-PDA1pa	GCAGTTCACATACCAGATGGAGCCAT TGGCACAAATGTGGTTTCC
		RPL25 partial (Arm 2) from SGD	PPGRPL25s	As above
			PPGRPL25a	As above
14	PBTS1-RPL25 (Arm 2)	PBTS1 (2) from SGD	PPGRPL25-BTS1ps	GGAATCTCGGTCGTAATGATTT GCATGC CCGCCATCTCTACTCACTC
			PPGRPL25-BTS1pa	GCAGTTCACATACCAGATGGAGCCAT TGATTTTCCAGACTCGTAAAC
		RPL25 partial (Arm 2) from SGD	PPGRPL25s	As above
			PPGRPL25a	As above
15	PSEC23-hphMX-TSEC23-ARSMax1	PSEC23 (2) from SGD	PPGSEC23p1s	AACGACGGCCAGTGAATTCAGTTT AAACTCTTCTGCTTCGTTCAGCTG
			PPGSEC23p1a	GCACGTCAAGACTGTCAAGGAGGGTATTCGGGCCCGTATCTTTTTTTCTTTTTTCAAACG
		hphMX pAG32	PPMLhphs	GACTTAGATTGGTATATATACGCATATG GAATACCCTCCTTGACAGTC
			PPMLhpha	ATTGATAATGATAAACTCGAACTGACTAGT CGTTAGTATCGAATCGACAG
		TSEC23 (Arm 3) from SGD	PPGSEC23ts	GTCGCTATACTGCTGTCGATTCGATACTAACGGCGGCCGCGAGCAACGGCTTTCTTTTGT
			PPGSEC23ta	ACAAATGAAAAGAGATGCGGCCGTATGGTGTGAAAATCT
		ARS1Max (gBlock)	AGATTTTCACACCATACGGCCGCATCTCTTTTCATTTGTATTTAAATCCATTTCAAATTTTATGTTTAGTTCGAGATCCTCAGTTTTCGGCGCATAGGAACCACGTACATAATAACTAAACATAAATCTATAATAAATAAAAAACAACGATGGGAGCTCGAGCCTAATAACTTCGTATAGCATAC
			PPGARS1maxa	GTATGCTATACGAAGTTATTAGGCTCGAGCTCCCATCGTTGTTTTTTATTTATTATAGA
16	PERG1-SEC23 (Arm 2)	PERG1 (3) from SGD	PPGSEC23-ERG1ps	GGAATCTCGGTCGTAATGATTT GATATGAAG GCATGC TGCGATACTGCCGTAGCG
			PPGSEC23-ERG1pa	CGTTGATGTCTTCATTAGTCTCGAAGTCCAT GACCCTTTTCTCGATATGTT
		SEC23 partial (Arm 2) from SGD	PPGSEC23s	ATGGACTTCGAGACTAATGAAGACATCAACG
			PPGSEC23a	GACCATGATTACGCCAAGCTT GTTTA AACGTTTCCGTAAGTGATCAAC
17	PGLO2-SEC23 (Arm 2)	PGLO2 (2) from SGD	PPGSEC23-GLO2ps	GGAATCTCGGTCGTAATGATTT GATATGAAG GCATGC AGTTCATTGATGTTGAAGAAGTG
			PPGSEC23-GLO2pa	CGTTGATGTCTTCATTAGTCTCGAAGTCCAT TTTTTGTCCTCCTTTTCTTGTG
		SEC23 partial (Arm 2) from SGD	PPGSEC23s	As above
			PPGSEC23a	As above
18	PCOG7-SEC23 (Arm 2)	PCOG7 (2) from SGD	PPGSEC23-COG7ps	GGAATCTCGGTCGTAATGATTT GATATGAAG GCATGC CCGGATATGAAAATGGAATGC
			PPGSEC23-COG7pa	CGTTGATGTCTTCATTAGTCTCGAAGTCCAT ATTCTGCTTAGTTTGGCCTTC
		SEC23 partial (Arm 2) from SGD	PPGSEC23s	As above
			PPGSEC23a	As above
19	PCOG7-3G-SEC23 (Arm 2)	PCOG7-3G (2) from SGD	PPGSEC23-COG7ps	As above
			PPGSEC23-COG7pa1	GTTGATGTCTTCATTAGTCTCGAAGTCTCCTCCTCCCAT ATTCTGCTTAGTTTGGCCTTC
		SEC23 partial (Arm 2) from SGD	PPGSEC23s	As above
			PPGSEC23a	As above
20		PRPL33A from SGD	PPGRPL33As	AAGGGTTGCTCGAGAAAGAGCTC GTAAAAAGAACAAGAAGAGAATAAAAC
			PPGRPL33Aa	TGAATAATTCTTCACCTTTAGACAT TTTTCAATTTATTTGATTGTTGGTTTC
21		PRPS15 from SGD	PPGRPS15s	AAGGGTTGCTCGAGAAAGAGCTC CTCGAATAATAACGGCTCTC
			PPGRPS15a	TGAATAATTCTTCACCTTTAGACAT GATCGGTCGTGATTATCTTG
22		PRPC10 from SGD	PPGRPC10s	AAGGGTTGCTCGAGAAAGAGCTC CCTCGTGTTGTTATAACGAC
			PPGRPC10a	TGAATAATTCTTCACCTTTAGACAT TGTTATACTTGTGGACTTTTATTC
23		PACT1 from SGD	pACT1s	AAGGGTTGCTCGAGAAAGAGCTCAACCTGAAGGGACAGAGTTTAAC
			pACT1a	GTGAATAATTCTTCACCTTTAGACATTGTTAATTCAGTAAATTTTCGATCTTGGG
24		PNIP1 from SGD	PPGNIP1s	AAGGGTTGCTCGAGAAAGAGCTC CGTATCCAATTCGGACGTTG
			PPGNIP1a	TGAATAATTCTTCACCTTTAGACAT TTTCGTAGATCTCGGGCTTG
25		PRPS13 from SGD	PPGRPS13s	AAGGGTTGCTCGAGAAAGAGCTC ACGTTGAAGAATTGAGGGAG
			PPGRPS13a	TGAATAATTCTTCACCTTTAGACAT TTTGACTGATTGTTGTTGATTG
26		PNUS1 from SGD	PPGNUS1s	AAGGGTTGCTCGAGAAAGAGCTC AAACGCCACTAATCAACCTG
			PPGNUS1a	TGAATAATTCTTCACCTTTAGACAT CTAAGAAAAACAATGGGGAAAATAT
27		PSMC1 from SGD	PPGSMC1s	AAGGGTTGCTCGAGAAAGAGCTC AGCTGGAAAAATGCGTAATAAC
			PPGSMC1a	TGAATAATTCTTCACCTTTAGACAT TGCGTCTCCTTGTGCCTGCT
28		PRNA14 from SGD	PPGRNA14s	AAGGGTTGCTCGAGAAAGAGCTC CAACGTCAACATAATTCAATAG
			PPGRNA14a	TGAATAATTCTTCACCTTTAGACAT ATCTCTTGTTTGACTCTCCAG
29		PRPB7 from SGD	PPGRPB7s	AAGGGTTGCTCGAGAAAGAGCTC ACCACTGAGGCTAGTGATCT
			PPGRPB7a	TGAATAATTCTTCACCTTTAGACAT TCTCAGAAATTGAGTTATTTATAC
30		PSPC97 from SGD	PPGSPC97s	AAGGGTTGCTCGAGAAAGAGCTC TTGTGGTGCCACTTTCCGTA
			PPGSPC97a	TGAATAATTCTTCACCTTTAGACAT TTTTTCACGCAAGATGTGTAC
31		PSTH1 from SGD	PPGSTH1s	AAGGGTTGCTCGAGAAAGAGCTC GTTTGATAGCAGTCCATTAAC
			PPGSTH1a	TGAATAATTCTTCACCTTTAGACAT TCGCGCTTGCTCTAAACTGTG
32		PARP7 from SGD	PPGARP7s	AAGGGTTGCTCGAGAAAGAGCTC GTAGCGGATGACATCCTGAT
			PPGARP7a	TGAATAATTCTTCACCTTTAGACAT TCTTGACAGATCCTTTATAATG
33		PTAF61 from SGD	PPGTAF61s	AAGGGTTGCTCGAGAAAGAGCTC GCTTGTTCTCTCGTTGATAC
			PPGTAF61a	TGAATAATTCTTCACCTTTAGACAT TGTCGTATTTTATACACACACTG
34		PRPN11 from SGD	PPGRPN11s	AAGGGTTGCTCGAGAAAGAGCTC CTGCGGGAACCTCTTCCACA
			PPGRPN11a	TGAATAATTCTTCACCTTTAGACAT TATGTCTCGTCTTTCTTGTTAAG
35		PGAL1-ERG20-PRPL3 from pJT9RFR	PIJTERG20s	ACAGGTTCCGGTTAGCCTGC GCTAGC TTATATTGAATTTTCAAAAATTCTTAC
			PIJTERG20a	TTTATTAATTAAACCAATTAGATCTAG GGGCCC ATTGTAGCAAAGATTGTAAGGAAATAG
36		PGAL2-Y.FAST-EVBR1.2A-AcNES1-TRPL41B from pJT9RFR	PIJTNES1s	CATTACTTCATGAGATAAATTAA CTCGAG TGTACTAATCCAAGGAGGTT
			PIJTNES1a	CTTTGTCTGGAGAGTTTTGAATTTC GAGCTC ACGCCACAGAAACCTCAGA
37	PSk.GAL2-Y.FAST-EVBR1.2A-Ec.MBP-Linker~SacI~6*G-ERG20F96W N127W-TRPL41B	PSk.GAL2 from pILGFP4Q	PSYKSkGAL2ps	GTATCATTACTTCATGAGATAAATTAACTCGAG TAAACCAATTTTATTTGAACTTGC
			PSYKSkGAL2pa	CTTACCTTCTTCAATTTTCATTTTGGATCCACTGTAAAAAACTTTTTTTATTATAC
		Y.FAST-EVBR1.2A from pJT9RFR	PTSYFASTs	GTATAATAAAAAAAGTTTTTTACAGTGGATCCAAAATGGAACACGTTGCTTTCG
			PITYAFST2Aa	CCAACTTACCTTCTTCAATTTTTGGACCTGGGTTAAGTTCAAC
			PITYFAST-MBPs	GCTGGTGACGTTGAACTTAACCCAGGTCCA AAAATTGAAGAAGGTAAGTTGG
		Ec.MPB (codon-optimised)	PTSMBPa	ACCACCACCACCACCACCGAGCTCACCAGAACCTGGCTTAGTGATTCTAGTTTGGGCATC
		ERG20F96W N127W part 1 from pJT11	PTSERG20s	CCAGGTTCTGGTGAGCTCGGTGGTGGTGGTGGTGGTGCTTCAGAAAAAGAAATTAGGAG
			Erg20F96Wa	CATATCATCGGCGACCAACCAGTAAGCCTGCAACAAC
		ERG20F96W N127W part 2 from pJT11	Erg20F96Ws	GTTGTTGCAGGCTTACTGGTTGGTCGCCGATGATATG
			PITERG20a	CGATTTGCTCTCAATCCGCCCATGGTTACTATTTACTTCTCTTGTAAACCTTG
		TRPL41B from SGD	PITRPL41ts	TTTTGAACAAGGTTTACAAGAGAAGTAAATAGTAACCATGGGCGGATTGAGAGCAAATCG
			PSYKRPL41ta	TGAATTTCGCATGCAAATCATTACGACCGAGATTCCCGGGTCACGCCACAGAAACCTCAG
38		Ll.LS from pJT11	GA_MBP_LMSs	ATCACTAAGCCAGGTTCTGGTTCTGGTAGAAGATCAGCTAACTATCAACCATCC
			GA_LMS_6Ga	GAAGCACCACCACCACCACCACCACCCTTTGTACCTGGTGATGCG
39		PBTS1-RPL25 (Arm2)-pUC19 from pILGFP3AA5	PMIRPL25BckBns	TTAGCTTATTCTGAGGTTTCTGTGGCGTG
			PMIRPL25BckBna	TCCGGGGTGTTAGACTGATTAGTACATGTTT
40		PALD6 from SGD	PPGALD6ps	AAGGGTTGCTCGAGAAAGAGCTC CATATGGCGTATCCAAGCC
			PPGALD6pa1	CACAAACACATACTATCAGAATACAGGATCCAAAATGTCTAAAGGTGAAGAATTATTCA
41 (42)		PALD6-AeBlue-TPGK1	PILEforReds	CATTACTTCATGAGATAAATTAA CTCGAG CATATGGCGTATCCAAGCC
		(PALD6-EforRed-TPGK1)	PILEforReda	AAATCATTACGACCGAGATTCCCGGG AAATAATATCCTTCTCGAAAGC
43	PSe.GAL2-HPV16L1ΔC14-6*H-TRPL41B	PSe.GAL2 from pILGFP4M	PHPVSeGAL2ps	GCTTTCGAGAAGGATATTATTTCCCGGGCCACAGAGAACAGGAGATTAC
			PHPVSeGAL2pa	AGATGGCAACCACAAAGACATTTTGTCGACTGTAAATGTGTGTATATATTATATTATAG
		HPV16L1ΔC14-6*H (codon optimised) from gBlock	PHPVHPV16Ls	CTATAATATAATATATACACACATTTACAGTCGACAAAATGTCTTTGTGGTTGCCATCT
			PHPVHPV16La	TCCGCCCTGCAGGTCACTATTAATGATGGTGATGGTGGTGAGCAGTTGTAGAGGTAGAAG
		TRPL41B from SGD	PHPVRPL41Bts	ACTGCTCACCACCATCACCATCATTAATAGTGACCTGCAGGGCGGATTGAGAGCAAATCG
			PHPVRPL41Bta	GCATGCAAATCATTACGACCGAGATTGCCGGCACGCCACAGAAACCTCAGAAT
44		PALD6-AeBlue-TPGK1-PSe.GAL2-HPV16L1ΔC14-6*H-TRPL41B	PHPVALD6ps	GGGCGAATTGGGTACCGGGCCC CATATGGCGTATCCAAGCCG
			PHPVRPL41Bta	CACTAAAGGGAACAAAAGCTGGAGCTC CGCCACAGAAACCTCAGAAT
45		HPV16L1ΔC22-6*H	PHPVHPV16Ls	As above
			PHPVHPV16aada	GCCCTGCAGGTCACTATTAATGATGGTGATGGTGGTGACCCAAAGTGAACTTTGGCTTAG
			PHPVHPV16a	GATTTGCTCTCAATCCGCCCTGCAGGTCACTATTA
46	Removing ARS in Construct 3		PMIRPL25ta	CCTCACGAAGAAGTTAAGCTTGAGCATCGGACCGAAGCATAAG
			PMITEF1s	ATTACTTCATGAGATAAATTAACCTGCAGGCGTATAAACAATGCATACTTTGTAC
