# Supplementary material for: An in vivo gene amplification system for high level expression in Saccharomyces cerevisiae
Source: Nat Commun. 2022 May 24;13:2895. doi: 10.1038/s41467-022-30529-8 (PMC9130285; doi:10.1038/s41467-022-30529-8)
Supplement: Supplementary file 11 — Supplementary Data 8 [file 41467_2022_30529_MOESM11_ESM.xlsx]

## Sheet: Sheet1
Construction of the plasmids used in this work. Numbers refer to DNA fragments listed in Supplementary Data 7.
Plasmid	Construction process
pILGFP1D5	Fragment TPGK1 (#1) was cloned into SpeI of pILGFP3 through Gibson Assembly to generate plasmid pILGFP1D5
pILGFP5A3	Fragment PYEF3 (#2) was cloned into BamHI site of plasmid pILGFP1D5 through Gibson Assembly to generate plasmid pILGFP5A3, and:
pILGFP1A6	Fragment PRPL25 (#3) to generate plasmid pILGFP1A6
pILGFP1C6	Fragment PSEC23 (#4) to generate plasmid pILGFP1C6
pILGFP1E6	Fragment PPDA1 (#5) to generate plasmid pILGFP1E6
pILGFP1E7	Fragment PERG1 (#6) to generate plasmid pILGFP1E7
pILGFP1G7	Fragment PBTS1 (#7) to generate plasmid pILGFP1G7
pILGFP4F5	Fragment PCOG7 (#8) to generate plasmid pILGFP4F5
pILGFP4H5	Fragment PGLO2 (#9) to generate plasmid pILGFP4H5
pILGFP6G3	Fragment PRPL33A (#20) to generate plasmid pILGFP6G3
pILGFP6A4	Fragment PRPS15 (#21) to generate plasmid pILGFP6A4
pILGFP6C4	Fragment PRPC10 (#22) to generate plasmid pILGFP6C4
pACT1-GFP	Fragment PACT1 (#23) to generate plasmid pACT1-GFP
pILGFP6G4	Fragment PNIP1 (#24) to generate plasmid pILGFP6G4
pILGFP6A5	Fragment PRPS13 (#25) to generate plasmid pILGFP6A5
pILGFP6C5	Fragment PNUS1 (#26) to generate plasmid pILGFP6C5
pILGFP6E5	Fragment PSMC1 (#27) to generate plasmid pILGFP6E5
pILGFP6G5	Fragment PRNA14 (#28) to generate plasmid pILGFP6G5
pILGFP6A6	Fragment PRPB7 (#29) to generate plasmid pILGFP6A6
pILGFP6C6	Fragment PSPC97 (#30) to generate plasmid pILGFP6C6
pILGFP6E6	Fragment PSTH1 (#31) to generate plasmid pILGFP6E6
pILGFP6G6	Fragment PARP7 (#32) to generate plasmid pILGFP6G6
pILGFP6A7	Fragment PTAF61 (#33) to generate plasmid pILGFP6A7
pILGFP6C7	Fragment PRPN11 (#34) to generate plasmid pILGFP6C7
pILGFP1DFB	Fragment PRPL25-Kl.LEU2-TKl.LEU-TRPL25 (#10) was cloned into EcoRI/XbaI sites of pILGFP89 through Gibson assembly to generate plasmid pILGFP1DFB
pILGFP3A5C	Fragment PYEF3-RPL25 (Arm 2) (#11) was cloned into SphI site of plasmid pILGFP1DFB through Gibson assembly to generate plasmid pILGFP3A5C, and:
pILGFP3AE4	Fragment PERG1-RPL25 (Arm 2) (#12) to generate pILGFP3AE4
pILGFP3AG4	Fragment PPDA1-RPL25 (Arm 2) (#13) to generate pILGFP3AG4
pILGFP3AA5	Fragment PPST1-RPL25 (Arm 2) (#14) to generate pILGFP3AA5
pILGFP3AG4ARSd	pILGFP3AG4 was used as the template to amplify fragment #46, which was self-ligated to generate plasmid pILGFP3AG4ARSd.
pILGFP4BG6	Fragment PSEC23-hphMX-TSEC23-ARSMax1 (#15) was cloned into EcoRI/XbaI sites of pILGFP89 through Gibson assembly to generate plasmid pILGFP4BG6
pILGFP5EG3	Fragment PERG1-SEC23 (Arm 2) (#16) was cloned into SphI site of plasmid pILGFP4BG6 through Gibson assembly to generate plasmid pILGFP5EG3, and:
pILGFP5EA4	Fragment PGLO2-SEC23 (Arm 2) (#17) to generate plasmid pILGFP5EA4
pILGFP5EC4	Fragment PCOG7-SEC23 (Arm 2) (#18) to generate plasmid pILGFP5EC4
pILGFP5EF3	Fragment PCOG7-3G-SEC23 (Arm 2) (#19) to generate plasmid pILGFP5EC4
pINER2R	Step 1: Fragment PGAL1-ERG20-PRPL3 (#35) was cloned into ApaI site of plasmid pILGFP3AE4 through Gibson assembly to generate plasmid pITinter1.
	Step 3: Fragment PGAL2-Y.FAST-EVBR1.2A-AcNES1-TRPL41B (#36) was cloned into SacI/XmaI sites of plasmid pITinter1 through Gibson assembly to generate pINER2R
pINER3R	Step 1: Fragment PGAL1-ERG20-PRPL3 (#35) was cloned into ApaI site of plasmid pILGFP3AG4 through Gibson assembly to generate plasmid pITinter2.
	Step 3: Fragment PGAL2-Y.FAST-EVBR1.2A-AcNES1-TRPL41B (#36) was cloned into SacI/XmaI sites of plasmid pITinter2 through Gibson assembly to generate pINER3R
pINER4R	Step 1: Fragment PGAL1-ERG20-PRPL3 (#35) was cloned into ApaI site of plasmid pILGFP3AA5 through Gibson assembly to generate plasmid pITinter3.
	Step 3: Fragment PGAL2-Y.FAST-EVBR1.2A-AcNES1-TRPL41B (#36) was cloned into SacI/XmaI sites of plasmid pITinter3 through Gibson assembly to generate pINER3R
pIT6EG7m	Fragment PSk.GAL2-Y.FAST-EVBR1.2A-Ec.MBP-Linker~SacI~6*G-ERG20F96W N127W-TRPL3 (#37) was cloned into XhoI/XmaI sites of pILGFP3AG4 to generate pIL6EG7m
pIT6EG7ml	Fragment Ll.LS (#38) was cloned into XhoI/XmaI sites of pILGFP3AG4 through Gibson assembly to generate pIL6EG7ml
pIT6EG7mlh	Fragment PBTS1-RPL25 (Arm2)-pUC19 (#39) was assembled with the larger fragment of PmeI/SmaI-digested plasmid pIT6EG7ml to generate plasmid pIT6EG7mlh
pPT6EG7ml	PSk.GAL2>Y.FAST-EVBR1.2A-Ec.MBP-Linker~SacI~6*G-ERG20F96W N127W>TRPL3 was cut out from pIT6EG7ml with XhoI and XmaI and cloned into XhoI/XmaI sites in pRS425 to generate pPT6EG7ml.
pILAC2 (or pILAC3)	Step 1: plasmid pLAC1 was digested with NotI, and then mung bean nuclease; and further purified through a PCR clean-up kit.
	Step 2: Step 1 product was digested with EcoRI and XmaI, and the larger fragment was purified through a Gel-cutting purification kit.
	Step 3: plasmid pILGFP3AG4 (or pILGFP3AA5) was digested with XhoI, plasmid pLacI was digested with NotI, and then mung bean nuclease; and further purified through a PCR clean-up kit.
	Step 4: Step 3 product was digested with XmaI, and the larger fragment was purified through a Gel-cutting purification kit.
	Step 5: Step 2 product and Step 4 product were ligated to generate pILAC2 (or pILAC3).
pIAeBlue (or pIEforRed)	Step 1: Fragment PALD6 (#40) was cloned into BamHI site of plasmid pILGFP1D5 through Gibson Assembly to generate plasmid pILGFP4D2.
	Step 2: gBlock fragment AeBlue (or EforRed) with codon usage optimised was cloned into BamHI/BglII sites of plasmid pILGFP4D2 through Gibson Assembly to generate plasmid pILAeBlue (or pILEforRed)
	Step 3: Fragment PALD6-AeBlue-TPGK1 (#41) (or PALD6-EforRed-TPGK1; #42) was amplified from pILAeBlue (or pILEforRed) and cloned into XhoI/XmaI sites of pILGFP3AA5 through Gibson assembly to generate pIAeBlue (or pIEforRed).
pIAeBlueHPV16LR	Step 1: Fragment PSe.GAL2-HPV16L1ΔC14-6*H-TRPL41B (#43) was cloned into SmaI site of plasmid pIAeBlue to generate pIAeBlueHPV16L.
	Step 2: Fragment HPV16L1ΔC22-6*H (#45) was cloned SalI/SbfI sites of pIAeBlueHPV16L to generate pIAeBlueHPV16LR.
pPAeBlueHPV16LR	Step 1: Fragment PALD6-AeBlue-TPGK1-PSe.GAL2-HPV16L1ΔC14-6*H-TRPL41B (#44) amplified from pIAeBlueHPV16L was cloned into ApaI/SacI sites of plasmid pRS425 to generate pPAeBlueHPV16L.
	Step 2: Fragment HPV16L1ΔC22-6*H (#45) was cloned SalI/SbfI sites of pPAeBlueHPV16L to generate pPAeBlueHPV16LR.
