# Supplementary material for: An in vivo gene amplification system for high level expression in Saccharomyces cerevisiae
Source: Nat Commun. 2022 May 24;13:2895. doi: 10.1038/s41467-022-30529-8 (PMC9130285; doi:10.1038/s41467-022-30529-8)
Supplement: Supplementary file 12 — Supplementary Data 9 [file 41467_2022_30529_MOESM12_ESM.xlsx]

## Sheet: Sheet1
Construction of the ILHA series strains used in this work. Plasmids refer to Supplementary Data 5. DNA fragments refer to Supplementary Data 7.
Strain	Construction process
G5A3	Plasmid pILGFP5A3 digested with SwaI was transformed into CEN.PK113-5D to generate strain G5A3, and:
G1A6	pILGFP1A6 to generate strain G1A6
G1C6	pILGFP1C6 to generate strain G1C6
G1E6	pILGFP1E6 to generate strain G1E6
G1E7	pILGFP1E7 to generate strain G1E7
G1G7	pILGFP1G7 to generate strain G1G7
G4F5	pILGFP4F5 to generate strain G4F5
G4H5	pILGFP4H5 to generate strain G4H5
G6G3	pILGFP6G3 to generate strain G6G3
G6A4	pILGFP6A4 to generate strain G6A4
G6C4	pILGFP6C4 to generate strain G6C4
G6E4	pILGFP6E4 to generate strain ACT1-GFP
G6G4	pILGFP6G4 to generate strain G6G4
G6A5	pILGFP6A5 to generate strain G6A5
G6C5	pILGFP6C5 to generate strain G6C5
G6E5	pILGFP6E5 to generate strain G6E5
G6G5	pILGFP6G5 to generate strain G6G5
G6A6	pILGFP6A6 to generate strain G6A6
G6C6	pILGFP6C6 to generate strain G6C6
G6E6	pILGFP6E6 to generate strain G6E6
G6G6	pILGFP6G6 to generate strain G6G6
G6A7	pILGFP6A7 to generate strain G6A7
G6C7	pILGFP6C7 to generate strain G6C7
G3A5C	pILGFP3A5C to generate strain G3A5C
G3AE4	pILGFP3AE4 to generate strain G3AE4
G3AG4	pILGFP3AG4 to generate strain G3AG4
G3AA5	pILGFP3AA5 to generate strain G3AA5
G5EG3	pILGFP5EG3 to generate strain G5EG3
G5EA4	pILGFP5EA4 to generate strain G5EA4
G5EC4	pILGFP5EC4 to generate strain G5EC4
G5EF3	pILGFP5EF3 to generate strain G5EF3
o401UR	Plasmid pIR3DH8 digested by PmeI was transformed into strain o401R to generate strain o401UR
N401-1	Plasmid pJT9RFR was transformed into strain o401UR to generate strain N401-1
N401-2	Plasmid pINER2R digested by PmeI was transformed into strain o401UR to generate strain N401-2
N401-3	Plasmid pINER3R digested by PmeI was transformed into strain o401UR to generate strain N401-3
N401-4	Plasmid pINER4R digested by PmeI was transformed into strain o401UR to generate strain N401-4
LIM141M	Plasmid pIT6EG7ml digested by PmeI was transformed intro strain o141R to generate strain N141M
LIM141MH	Plasmid pIT6EG7mlh digested by PmeI was transformed intro strain o141R to generate strain N141MH
LAC4	Plasmid pILAC2 digested by PmeI was transformed into strain o401UR to generate strain LAC4
LAC5	Plasmid pILAC3 digested by PmeI was transformed into strain o401UR to generate strain LAC5
16BJ3	Plasmid pIR3DH8 digested by PmeI was transformed into strain CEN.PK113-16B to generate strain 16BJ3
16BJ3C	Plasmid pRS425 was transformed into strain 16BJ3 to generate strain 16BJ3C
16BJ3AeBlue	Plasmid pIAeBlue digested by PmeI was transformed into strain 16BJ3 to generate strain 16BJ3AeBlue
HPV16LPR	Plasmid pPAeBlueHPV16L1R was transformed into strain 16BJ3 to generate strain HPV16LPR
HPV16LMR	Plasmid pIAeBlueHPV16L1R digested by PmeI was transformed into strain 16BJ3 to generate strain HPV16LPR
