# Supplementary material for: An in vivo gene amplification system for high level expression in Saccharomyces cerevisiae
Source: Nat Commun. 2022 May 24;13:2895. doi: 10.1038/s41467-022-30529-8 (PMC9130285; doi:10.1038/s41467-022-30529-8)
Supplement: Supplementary file 14 — Source Data [file 41467_2022_30529_MOESM14_ESM.xlsx]

## Sheet: Figure 2b 
Figure 2b
Column1	Column2	Column3	Column4	Column5	Column6
	Strain		μmax (h -1)	Mean	Standard deviation
Construct 1	G3A5C	Biological replicate 1	0.3026	0.305033	0.00330807
		Biological replicate 2	0.3088
		Biological replicate 3	0.3037
Construct 2	G3AE4	Biological replicate 1	0.3073	0.3047	0.00238956
		Biological replicate 2	0.3026
		Biological replicate 3	0.3042
Construct 3	G3AG4	Biological replicate 1	0.3091	0.3062	0.00451331
		Biological replicate 2	0.301
		Biological replicate 3	0.3085
Construct 4	G3AA5	Biological replicate 1	0.2864	0.283967	0.00280416
		Biological replicate 2	0.2846
		Biological replicate 3	0.2809
Construct 5	G5EG3	Biological replicate 1	0.313	0.313267	0.0113024
		Biological replicate 2	0.3247
		Biological replicate 3	0.3021
Construct 6	G5EA4	Biological replicate 1	0.3046	0.312533	0.00734597
		Biological replicate 2	0.3191
		Biological replicate 3	0.3139
Construct 7	G5EC4	Biological replicate 1	0.3191	0.309	0.0128767
		Biological replicate 2	0.2945
		Biological replicate 3	0.3134
Construct 8	G5EF3	Biological replicate 1	0.307	0.305667	0.00173877
		Biological replicate 2	0.3037
		Biological replicate 3	0.3063

## Sheet: Figure 2c
Figure 2c
Column1	Column2	Column3	Column4	Column5	Column6
Construct	Strain	Replicate	yEGFP copy number (per genome)	Mean	Standard deviation
Construct 1	G3A5C	Biological replicate 1	0.822612	1.05611	0.206299
		Biological replicate 2	1.21371
		Biological replicate 3	1.132
Construct 2	G3AE4	Biological replicate 1	10.115	11.0619	1.53746
		Biological replicate 2	12.8359
		Biological replicate 3	10.2349
Construct 3	G3AG4	Biological replicate 1	9.99222	11.8056	1.68004
		Biological replicate 2	13.3092
		Biological replicate 3	12.1153
Construct 4	G3AA5	Biological replicate 1	43.7626	47.3024	8.51699
		Biological replicate 2	41.1263
		Biological replicate 3	57.0185
Construct 5	G5EG3	Biological replicate 1	1.17409	1.05677	0.117254
		Biological replicate 2	1.05662
		Biological replicate 3	0.939586
Construct 6	G5EA4	Biological replicate 1	6.05817	4.22457	1.58804
		Biological replicate 2	3.32524
		Biological replicate 3	3.29031
Construct 7	G5EC4	Biological replicate 1	8.19576	7.16957	1.34683
		Biological replicate 2	5.64447
		Biological replicate 3	7.66848
Construct 8	G5EF3	Biological replicate 1	11.0617	9.13797	1.74435
		Biological replicate 2	8.69294
		Biological replicate 3	7.65924

## Sheet: Figure 2d
Figure 2d
Column1	Column2	Column3	Column4	Column5	Column6	Column7	Column8	Column9	Column10	Column11	Column12
		EXP	EXP	EXP	EXP	EXP	ETH	ETH	ETH	ETH	ETH
Promoter	Strain	Biological replicate 1	Biological replicate 2	Biological replicate 3	Mean	Standard deviation	Biological replicate 1	Biological replicate 2	Biological replicate 3	Mean	Standard deviation
YEF3	G5A3	103.538	105.833	96.2085	101.86	5.02679	32.6965	33.4847	26.7498	30.977	3.68203
RPL25	G1A6	111.065	110.531	110.585	110.727	0.293574	32.8495	31.0583	30.5724	31.4934	1.1993
ERG1	G1E7	22.3627	22.2574	24.8168	23.1456	1.44823	7.99407	8.17559	8.49271	8.22079	0.252376
PDA1	G1E6	9.98865	10.4842	10.2766	10.2498	0.24884	5.97935	6.27927	5.04553	5.76805	0.643442
BTS1	G1G7	3.08315	3.01335	2.93836	3.01162	0.0724111	1.13721	1.20457	1.32129	1.22102	0.0931379
SEC23	G1C6	15.0845	14.8951	14.875	14.9515	0.115626	7.39607	4.49122	5.36139	5.74956	1.49082
GLO2	G4F5	3.95693	3.88489	3.51999	3.78727	0.234255	3.50262	2.27226	1.84253	2.53914	0.861623
COG7	G4H5	2.05717	1.88736	1.83198	1.9255	0.117339	1.13291	0.991322	0.656103	0.926779	0.244869

## Sheet: Figure 2e
Figure 2e
Column1	Column2	Column3	Column4	Column5	Column6
Construct	Strain	Replicate	yEGFP fluorescence (fold of auto-fluorescence)	Mean	Standard deviation
Construct 1	G3A5C	Biological replicate 1	67.0012	66.0037	0.871363
		Biological replicate 2	65.6192
		Biological replicate 3	65.3907
Construct 2	G3AE4	Biological replicate 1	937.218	1061.4	107.556
		Biological replicate 2	1125.13
		Biological replicate 3	1121.84
Construct 3	G3AG4	Biological replicate 1	938.438	1134.91	214.942
		Biological replicate 2	1364.48
		Biological replicate 3	1101.8
Construct 4	G3AA5	Biological replicate 1	5997.51	6075.64	211.658
		Biological replicate 2	5914.15
		Biological replicate 3	6315.25
Construct 5	G5EG3	Biological replicate 1	59.9268	59.4841	1.61469
		Biological replicate 2	57.6942
		Biological replicate 3	60.8312
Construct 6	G5EA4	Biological replicate 1	297.411	239.55	50.2499
		Biological replicate 2	206.862
		Biological replicate 3	214.377
Construct 7	G5EC4	Biological replicate 1	534.165	537.466	20.2373
		Biological replicate 2	519.082
		Biological replicate 3	559.151
Construct 8	G5EF3	Biological replicate 1	956.066	766.412	176.704
		Biological replicate 2	736.761
		Biological replicate 3	606.409

## Sheet: Figure 3c
Figure 3c
Strain	N401-1
Time	Biological replicate 1	Biological replicate 2	Biological replicate 3	Biological replicate 4	Mean	Standard deviation
0	0.2	0.2	0.2	0.2	0.2	0
1.66667	0.26	0.28	0.25	0.25	0.26	0.0141421
4	0.565	0.61	0.52	0.515	0.5525	0.044441
6.5	1.21	1.31	1.11	1.06	1.1725	0.110868
8	1.98	2.18	1.88	1.8	1.96	0.164114
10	3.42	3.68	3.36	3.24	3.425	0.185742
12	4.75	5.2	4.9	4.85	4.925	0.193649
24	8.9	8.7	9	9	8.9	0.141421
30.6667	9.3	9.1	10.5	9.7	9.65	0.619139
48	10.7	10.6	11.7	12.3	11.325	0.818026
55.1667	10.8	11.5	13.7	11.3	11.825	1.2842
72	11.4	11.8	12.2	12.2	11.9	0.382971
	Numbers in red are the value presumed.
Strain	N401-2
Time	Biological replicate 1	Biological replicate 2	Biological replicate 3	Biological replicate 4	Mean	Standard deviation
0	0.2	0.2	0.2	0.2	0.2	0
1.66667	0.225	0.225	0.23	0.235	0.22875	0.00478714
4	0.5	0.45	0.49	0.5	0.485	0.0238048
6.5	1.23	1.09	1.16	1.2	1.17	0.060553
8	2.16	1.96	2.02	2.08	2.055	0.08544
10	4.08	3.86	3.8	3.98	3.93	0.1249
12	6	5.85	5.7	5.85	5.85	0.122474
24	10.5	9.7	9.7	9.3	9.8	0.503322
30.6667	11.5	10.8	12	10.4	11.175	0.713559
48	13.4	12.3	13.2	12.5	12.85	0.532291
55.1667	14.8	12.6	13.1	11.4	12.975	1.41038
72	13.8	13	12.9	12.7	13.1	0.483046
	Numbers in red are the value presumed.
Strain	N401-3
Time	Biological replicate 1	Biological replicate 2	Biological replicate 3	Biological replicate 4	Mean	Standard deviation
0	0.2	0.2	0.2	0.2	0.2	0
1.66667	0.24	0.24	0.235	0.235	0.2375	0.00288675
4	0.54	0.535	0.52	0.54	0.53375	0.00946485
6.5	1.3	1.28	1.2	1.31	1.2725	0.0499166
8	2.34	2.3	2.2	2.36	2.3	0.0711805
10	4.38	4.32	4.1	4.34	4.285	0.125831
12	6.5	6.6	5.95	6.25	6.325	0.290115
24	9.7	10	9.9	9.6	9.8	0.182574
30.6667	11	11.3	11	10.5	10.95	0.331662
48	12.6	13.1	12.9	12	12.65	0.479583
55.1667	12.4	13	12.5	12.7	12.65	0.264575
72	12.2	12.4	12.6	12.3	12.375	0.170783
	Numbers in red are the value presumed.
Strain	N401-3
Time	Biological replicate 1	Biological replicate 2	Biological replicate 3	Biological replicate 4	Mean	Standard deviation
0	0.2	0.2	0.2	0.2	0.2	0
1.66667	0.26	0.265	0.245	0.24	0.2525	0.0119024
4	0.575	0.545	0.515	0.465	0.525	0.0469042
6.5	1.42	1.26	1.12	1.04	1.21	0.166933
8	2.54	2.18	1.94	1.84	2.125	0.311288
10	4.54	4.06	3.8	3.6	4	0.406284
12	6.6	5.95	5.55	5.65	5.9375	0.473242
24	10	10.3	10	10.3	10.15	0.173205
30.6667	11	11.4	11.4	12	11.45	0.412311
48	13.1	13.6	13.6	13.9	13.55	0.331662
55.1667	13	13.8	13	15	13.7	0.945163
72	13.6	13.9	13.7	14.4	13.9	0.355903
	Numbers in red are the value presumed.

## Sheet: Figure 3d
Figure 3d
μmax (/h)
Strain	Biological replicate 1	Biological replicate 2	Biological replicate 3	Biological replicate 4	Mean	Standard deviation
N401-1	0.3104	0.3112	0.3133	0.308	0.2	0
N401-2	0.3513	0.3454	0.3397	0.3426	0.26	0.0141421
N401-3	0.3519	0.3501	0.346	0.3536	0.5525	0.044441
N401-4	0.3488	0.3308	0.3287	0.3274	1.1725	0.110868

## Sheet: Figure 3e
Figure 3e
Strain	Replicate	Y-FAST copy number (per genome)	Mean	Standard deviation
N401-1	Biological replicate 1	13.9056	13.6496	0.256387
	Biological replicate 2	13.3928
	Biological replicate 3	13.6503
	Biological replicate 4	NULL
N401-2	Biological replicate 1	11.3179	11.3761	5.12729
	Biological replicate 2	7.36533
	Biological replicate 3	18.6307
	Biological replicate 4	8.19043
N401-3	Biological replicate 1	13.3929	15.4777	3.2188
	Biological replicate 2	15.6565
	Biological replicate 3	19.9582
	Biological replicate 4	12.9031
N401-4	Biological replicate 1	33.0347	25.2975	5.87078
	Biological replicate 2	19.9579
	Biological replicate 3	21.634
	Biological replicate 4	26.5632

## Sheet: Figure 3f
Figure 3f	Y-FAST fluorescence (fold of auto-fluorescence)
Strain	N401-1
Time	Biological replicate 1	Biological replicate 2	Biological replicate 3	Biological replicate 4	Mean	Standard deviation
0	1.96425	1.70164	1.64215	2.18222	1.87256	0.249401
4	2.27774	2.33393	2.66843	2.28275	2.39071	0.18688
8	3.47696	3.44924	3.54138	2.89437	3.34049	0.299908
12	11.7189	12.5777	10.8584	9.39505	11.1375	1.35723
24	47.7227	45.1388	49.5318	50.0999	48.1233	2.23299
30.6667	112.682	111.143	119.34	116.271	114.859	3.67948
48	223.416	226.105	250.997	231.849	233.091	12.4443
55.1667	256.336	240.35	250.06	241.15	246.974	7.63709
72	260.484	313.045	269.719	298.464	285.428	24.5061
Strain	N401-2
Time	Biological replicate 1	Biological replicate 2	Biological replicate 3	Biological replicate 4	Mean	Standard deviation
0	9.64513	8.52985	8.53498	8.10692	8.70422	0.658567
4	11.0555	8.22744	8.24585	9.99323	9.38052	1.39023
8	9.9646	7.85337	8.25963	9.33465	8.85306	0.969362
12	45.9855	33.0763	37.954	34.8107	37.9566	5.72063
24	168.39	124.884	178.472	114.159	146.476	31.6995
30.6667	306.815	215.792	335.443	213.099	267.787	62.7024
48	555.373	402.453	647.383	431.035	509.061	113.624
55.1667	612.25	429.826	679.952	465.748	546.944	118.695
72	493.297	488.701	598.558	496.795	519.338	52.9174
Strain	N401-3
Time	Biological replicate 1	Biological replicate 2	Biological replicate 3	Biological replicate 4	Mean	Standard deviation
0	8.6229	5.65302	4.71073	5.51983	10.9626	1.6046
4	9.46669	5.67328	4.12982	4.51012	12.1863	5.15551
8	7.53939	6.1864	4.50609	4.10977	10.4815	2.20507
12	44.2301	38.2821	23.5143	17.1077	61.0494	4.43802
24	177.339	155.61	170.745	233.777	182.676	16.3173
30.6667	339.383	328.769	320.401	404.26	327.666	32.2065
48	701.826	658.856	615.92	685.615	576.33	52.5506
55.1667	754.095	672.207	668.461	722.682	588.683	67.2636
72	781.157	633.286	707.31	680.464	585.52	87.1557
Strain	N401-4
Time	Biological replicate 1	Biological replicate 2	Biological replicate 3	Biological replicate 4	Mean	Standard deviation
0	11.4101	10.8523	8.86334	12.7247	6.12662	1.71549
4	13.9123	13.6646	4.69187	16.4766	5.94497	2.43789
8	10.7619	11.1438	7.40005	12.6203	5.58541	1.58342
12	66.2481	57.8091	56.9362	63.2043	30.7836	12.6083
24	194.371	175.96	197.572	162.801	184.368	34.1724
30.6667	335.081	315.804	368.009	291.77	348.203	38.1698
48	561.014	535.644	653.457	555.206	665.554	37.5344
55.1667	556.224	539.77	687.749	570.991	704.361	41.3593
72	501.342	570.244	707.785	562.709	700.554	61.8359

## Sheet: Figure 3g
Figure 3g	Lg(FL1.A/FSC.A) vs. kernal density (bandwith = 0.05)
Strain	N401-1		N401-1		N401-1		N401-3		N401-3		N401-3
Time	0 hour		24 hour		48 hour		0 hour		24 hour		48 hour
	Lg(FL1.A/FSC.A)	Kernal density	Lg(FL1.A/FSC.A)	Kernal density	Lg(FL1.A/FSC.A)	Kernal density	Lg(FL1.A/FSC.A)	Kernal density	Lg(FL1.A/FSC.A)	Kernal density	Lg(FL1.A/FSC.A)	Kernal density
1	-4.84187	9.31909e-06	-3.3553	9.36638e-06	-4.94019	9.81041e-06	-4.10203	1.08563e-05	-3.21744	9.29052e-06	-3.42007	9.41001e-06
2	-4.83409	1.45544e-05	-3.3482	1.4079e-05	-4.92944	1.79203e-05	-4.09477	1.68284e-05	-3.21013	1.423e-05	-3.41193	1.49999e-05
3	-4.82631	2.2172e-05	-3.3411	2.07215e-05	-4.91869	3.12785e-05	-4.08751	2.55023e-05	-3.20282	2.12929e-05	-3.40379	2.32652e-05
4	-4.81853	3.29666e-05	-3.334	2.98784e-05	-4.90794	5.22117e-05	-4.08026	3.77997e-05	-3.19551	3.11414e-05	-3.39565	3.51335e-05
5	-4.81075	4.79232e-05	-3.3269	4.23569e-05	-4.89719	8.34119e-05	-4.073	5.48245e-05	-3.1882	4.4538e-05	-3.38751	5.16889e-05
6	-4.80297	6.87143e-05	-3.3198	5.93149e-05	-4.88644	0.000127605	-4.06574	7.78484e-05	-3.18089	6.23203e-05	-3.37937	7.43515e-05
7	-4.79519	9.59865e-05	-3.3127	8.12593e-05	-4.87568	0.00018822	-4.05849	0.000108275	-3.17358	8.53584e-05	-3.37123	0.000104831
8	-4.78741	0.000130689	-3.3056	0.000108951	-4.86493	0.000264643	-4.05123	0.000147579	-3.16627	0.000114493	-3.36309	0.000143689
9	-4.77963	0.000173519	-3.2985	0.000143027	-4.85418	0.000354917	-4.04397	0.000197212	-3.15896	0.000150977	-3.35495	0.000191555
10	-4.77185	0.000224774	-3.2914	0.000183916	-4.84343	0.000454345	-4.03672	0.000258489	-3.15166	0.000195156	-3.34681	0.000248485
11	-4.76407	0.000284214	-3.2843	0.000231743	-4.83268	0.000555606	-4.02946	0.000333996	-3.14435	0.000246664	-3.33866	0.000313787
12	-4.75629	0.000350952	-3.2772	0.000286249	-4.82193	0.000649547	-4.02221	0.000422644	-3.13704	0.000304964	-3.33052	0.000385899
13	-4.74851	0.000423397	-3.2701	0.000346721	-4.81118	0.000726594	-4.01495	0.000523927	-3.12973	0.000368954	-3.32238	0.000462341
14	-4.74073	0.000499264	-3.263	0.00041195	-4.80043	0.000778541	-4.00769	0.000636489	-3.12242	0.000436936	-3.31424	0.000539779
15	-4.73295	0.00057567	-3.2559	0.000480233	-4.78968	0.000800317	-4.00044	0.000758032	-3.11511	0.00050665	-3.3061	0.000614199
16	-4.72517	0.000649213	-3.2488	0.000548999	-4.77892	0.000791309	-3.99318	0.000885305	-3.1078	0.000575357	-3.29796	0.000681199
17	-4.71739	0.000715522	-3.2417	0.000615335	-4.76817	0.00075587	-3.98592	0.00101419	-3.10049	0.000639983	-3.28982	0.000736371
18	-4.70961	0.000771931	-3.2346	0.00067658	-4.75742	0.000702828	-3.97867	0.00113986	-3.09318	0.000697315	-3.28168	0.00077393
19	-4.70183	0.000816299	-3.2275	0.000730251	-4.74667	0.00064405	-3.97141	0.00125702	-3.08587	0.000743815	-3.27354	0.000792104
20	-4.69405	0.00084755	-3.2204	0.000774279	-4.73592	0.000592302	-3.96415	0.00136024	-3.07857	0.00077562	-3.2654	0.000789877
21	-4.68627	0.000865816	-3.2133	0.000807228	-4.72517	0.000559376	-3.9569	0.00144221	-3.07126	0.000791893	-3.25726	0.000767548
22	-4.67849	0.000872439	-3.2062	0.000828477	-4.71442	0.000553984	-3.94964	0.00149893	-3.06395	0.000791762	-3.24912	0.000726863
23	-4.67071	0.000869819	-3.1991	0.000838356	-4.70367	0.000575868	-3.94238	0.00152817	-3.05664	0.000775315	-3.24098	0.000670794
24	-4.66293	0.000861118	-3.192	0.000838203	-4.69291	0.000620315	-3.93513	0.00152848	-3.04933	0.000743582	-3.23284	0.000603202
25	-4.65515	0.00084986	-3.18491	0.000830295	-4.68216	0.00067811	-3.92787	0.00149996	-3.04202	0.000698434	-3.2247	0.000528422
26	-4.64737	0.000839455	-3.17781	0.000818102	-4.67141	0.000737421	-3.92062	0.00144425	-3.03471	0.00064241	-3.21656	0.000450836
27	-4.63959	0.00083286	-3.17071	0.000806553	-4.66066	0.000786206	-3.91336	0.00136435	-3.0274	0.000578507	-3.20842	0.000374474
28	-4.63181	0.000832259	-3.16361	0.000799936	-4.64991	0.000814665	-3.9061	0.00126444	-3.02009	0.000509931	-3.20028	0.000302705
29	-4.62403	0.000837264	-3.15651	0.000802442	-4.63916	0.000817252	-3.89885	0.00114956	-3.01278	0.000439854	-3.19214	0.000238481
30	-4.61625	0.000846491	-3.14941	0.000817882	-4.62841	0.000793826	-3.89159	0.00102521	-3.00547	0.000371666	-3.18399	0.00018345
31	-4.60847	0.000857456	-3.14231	0.000849457	-4.61766	0.000749689	-3.88433	0.000897151	-2.99817	0.00030784	-3.17585	0.00013758
32	-4.60069	0.000866945	-3.13521	0.000899595	-4.60691	0.000694484	-3.87708	0.00077169	-2.99086	0.000250011	-3.16771	0.000100572
33	-4.59291	0.000871456	-3.12811	0.000969879	-4.59615	0.000640194	-3.86982	0.000653564	-2.98355	0.000199263	-3.15957	7.16615e-05
34	-4.58513	0.000867675	-3.12101	0.00106106	-4.5854	0.00059863	-3.86256	0.000546475	-2.97624	0.000156174	-3.15143	4.9809e-05
35	-4.57735	0.00085291	-3.11391	0.00117328	-4.57465	0.000578954	-3.85531	0.000453319	-2.96893	0.000120906	-3.14329	3.38745e-05
36	-4.56957	0.000825433	-3.10681	0.00130834	-4.5639	0.000586699	-3.84805	0.000376226	-2.96162	9.33237e-05	-3.13515	2.27558e-05
37	-4.56179	0.0007847	-3.09971	0.00146325	-4.55315	0.000619676	-3.84079	0.000316665	-2.95431	7.3114e-05	-3.12701	1.54973e-05
38	-4.55401	0.000731098	-3.09261	0.00163796	-4.5424	0.000669081	-3.83354	0.000275587	-2.947	5.9906e-05	-3.11887	1.1368e-05
39	-4.54623	0.00066642	-3.08551	0.00183326	-4.53165	0.000723588	-3.82628	0.000253565	-2.93969	5.33759e-05	-3.11073	9.91621e-06
40	-4.53845	0.000594655	-3.07841	0.002051	-4.5209	0.000770633	-3.81903	0.000250943	-2.93238	5.37862e-05	-3.10259	1.10376e-05
41	-4.53068	0.000519117	-3.07131	0.0022943	-4.51014	0.000798839	-3.81177	0.000268359	-2.92507	6.10484e-05	-3.09445	1.53e-05
42	-4.5229	0.000443121	-3.06421	0.00256757	-4.49939	0.0008001	-3.80451	0.000307601	-2.91777	7.51045e-05	-3.08631	2.32435e-05
43	-4.51512	0.000369674	-3.05711	0.00287636	-4.48864	0.000770907	-3.79726	0.000366849	-2.91046	9.63635e-05	-3.07817	3.60997e-05
44	-4.50734	0.000301262	-3.05001	0.00322709	-4.47789	0.000712679	-3.79	0.000446166	-2.90315	0.000125307	-3.07003	5.55666e-05
45	-4.49956	0.000239709	-3.04291	0.00362659	-4.46714	0.000631104	-3.78274	0.000545437	-2.89584	0.000162397	-3.06189	8.38006e-05
46	-4.49178	0.000186132	-3.03581	0.00408903	-4.45639	0.000534708	-3.77549	0.000664263	-2.88853	0.000207974	-3.05375	0.000123366
47	-4.484	0.000140975	-3.02871	0.00461388	-4.44564	0.000433052	-3.76823	0.000801854	-2.88122	0.000262155	-3.04561	0.000177126
48	-4.47622	0.000104095	-3.02161	0.00520407	-4.43489	0.000334978	-3.76097	0.000956928	-2.87391	0.000324736	-3.03747	0.000248062
49	-4.46844	7.51477e-05	-3.01451	0.00586044	-4.42413	0.000247297	-3.75372	0.00112762	-2.8666	0.000395124	-3.02932	0.000339022
50	-4.46066	5.33025e-05	-3.00741	0.00658131	-4.41338	0.00017413	-3.74646	0.00131145	-2.85929	0.000472451	-3.02118	0.000452408
51	-4.45288	3.6926e-05	-3.00031	0.00736266	-4.40263	0.000117824	-3.7392	0.00150525	-2.85198	0.000555273	-3.01304	0.000589818
52	-4.4451	2.49708e-05	-2.99321	0.0081985	-4.39188	7.66444e-05	-3.73195	0.0017053	-2.84468	0.000641114	-3.0049	0.000753356
53	-4.43732	1.64739e-05	-2.98611	0.00908161	-4.38113	4.81187e-05	-3.72469	0.0019059	-2.83737	0.000728003	-2.99676	0.000940376
54	-4.42954	1.05969e-05	-2.97901	0.0100044	-4.37038	2.97477e-05	-3.71744	0.00210207	-2.83006	0.000814062	-2.98862	0.0011467
55	-4.42176	6.64245e-06	-2.97191	0.0109601	-4.35963	1.93197e-05	-3.71018	0.00228879	-2.82275	0.000897697	-2.98048	0.00136746
56	-4.41398	4.05522e-06	-2.96481	0.0119465	-4.34888	1.52984e-05	-3.70292	0.00246115	-2.81544	0.000977775	-2.97234	0.00159664
57	-4.4062	2.41002e-06	-2.95771	0.01296	-4.33813	1.70421e-05	-3.69567	0.0026146	-2.80813	0.00105377	-2.9642	0.00182769
58	-4.39842	1.39365e-06	-2.95061	0.0140035	-4.32737	2.48861e-05	-3.68841	0.00274522	-2.80082	0.00112582	-2.95606	0.00205424
59	-4.39064	7.83869e-07	-2.94351	0.0150843	-4.31662	4.01016e-05	-3.68115	0.00285001	-2.79351	0.00119478	-2.94792	0.00227077
60	-4.38286	4.35124e-07	-2.93641	0.0162126	-4.30587	6.47192e-05	-3.6739	0.002927	-2.7862	0.00126216	-2.93978	0.00247333
61	-4.37508	2.40645e-07	-2.92931	0.017401	-4.29512	0.000101187	-3.66664	0.00297551	-2.77889	0.00133031	-2.93164	0.00265994
62	-4.3673	1.29867e-07	-2.92221	0.0186631	-4.28437	0.000151841	-3.65938	0.00299421	-2.77158	0.00140187	-2.9235	0.00283072
63	-4.35952	6.88839e-08	-2.91511	0.0200122	-4.27362	0.00021819	-3.65213	0.00298651	-2.76428	0.00147919	-2.91536	0.0029874
64	-4.35174	3.71097e-08	-2.90801	0.0214597	-4.26287	0.000300108	-3.64487	0.002957	-2.75697	0.00156441	-2.90722	0.00313334
65	-4.34396	2.28667e-08	-2.90091	0.0230144	-4.25212	0.0003951	-3.63761	0.00290964	-2.74966	0.00165931	-2.89908	0.00327284
66	-4.33618	2.06174e-08	-2.89381	0.024693	-4.24136	0.000497504	-3.63036	0.00284868	-2.74235	0.00176523	-2.89094	0.00340782
67	-4.3284	2.95789e-08	-2.88671	0.0264868	-4.23061	0.00059763	-3.6231	0.00277834	-2.73504	0.00188308	-2.8828	0.00353802
68	-4.32062	5.35869e-08	-2.87961	0.0283906	-4.21986	0.000685321	-3.61585	0.00270242	-2.72773	0.00201338	-2.87465	0.00366062
69	-4.31284	1.02227e-07	-2.87251	0.0304007	-4.20911	0.00075064	-3.60859	0.00262413	-2.72042	0.00215643	-2.86651	0.00377026
70	-4.30506	1.9341e-07	-2.86541	0.0325142	-4.19836	0.000785686	-3.60133	0.00254587	-2.71311	0.0023125	-2.85837	0.00385964
71	-4.29728	3.65004e-07	-2.85831	0.034731	-4.18761	0.000786126	-3.59408	0.0024692	-2.7058	0.00248314	-2.85023	0.00392052
72	-4.2895	6.86737e-07	-2.85121	0.0370559	-4.17686	0.000752037	-3.58682	0.00239493	-2.69849	0.00266967	-2.84209	0.00394501
73	-4.28172	1.25667e-06	-2.84411	0.0395002	-4.16611	0.000687866	-3.57956	0.00232305	-2.69118	0.00287396	-2.83395	0.00392698
74	-4.27394	2.23703e-06	-2.83701	0.0420825	-4.15536	0.000601522	-3.57231	0.00225275	-2.68388	0.00309988	-2.82581	0.00386333
75	-4.26616	3.87529e-06	-2.82991	0.0448299	-4.1446	0.000502861	-3.56505	0.00218322	-2.67657	0.00335284	-2.81767	0.00375136
76	-4.25838	6.53611e-06	-2.82282	0.0478022	-4.13385	0.000401968	-3.55779	0.00211365	-2.66926	0.00363976	-2.80953	0.00360177
77	-4.2506	1.07384e-05	-2.81572	0.0510391	-4.1231	0.000307652	-3.55054	0.00204338	-2.66195	0.00396896	-2.80139	0.0034257
78	-4.24282	1.71953e-05	-2.80862	0.0545865	-4.11235	0.000226474	-3.54328	0.00197196	-2.65464	0.00434981	-2.79325	0.00323662
79	-4.23504	2.68527e-05	-2.80152	0.0585003	-4.1016	0.000162458	-3.53602	0.00189921	-2.64733	0.00479226	-2.78511	0.00304968
80	-4.22726	4.09209e-05	-2.79442	0.0628382	-4.09085	0.000117912	-3.52877	0.00182525	-2.64002	0.00530612	-2.77697	0.00288061
81	-4.21948	6.08906e-05	-2.78732	0.0676578	-4.0801	9.37566e-05	-3.52151	0.0017505	-2.63271	0.00590272	-2.76883	0.00274464
82	-4.2117	8.91077e-05	-2.78022	0.0730146	-4.06935	8.87729e-05	-3.51426	0.00167573	-2.6254	0.00659517	-2.76069	0.00265569
83	-4.20392	0.000127914	-2.77312	0.0789602	-4.05859	0.00010293	-3.507	0.00160245	-2.61809	0.00737862	-2.75255	0.00262574
84	-4.19614	0.000178954	-2.76602	0.0855408	-4.04784	0.000136408	-3.49974	0.00153243	-2.61079	0.00825168	-2.74441	0.00266443
85	-4.18836	0.000244108	-2.75892	0.0927955	-4.03709	0.000189213	-3.49249	0.00146795	-2.60348	0.00920881	-2.73627	0.00277883
86	-4.18058	0.000324812	-2.75182	0.100817	-4.02634	0.000260486	-3.48523	0.00141188	-2.59617	0.0102403	-2.72813	0.00297742
87	-4.1728	0.000421774	-2.74472	0.109594	-4.01559	0.000347745	-3.47797	0.00136759	-2.58886	0.0113328	-2.71998	0.00326117
88	-4.16503	0.000534692	-2.73762	0.119105	-4.00484	0.000446343	-3.47072	0.0013389	-2.58155	0.0124697	-2.71184	0.00362276
89	-4.15725	0.000662002	-2.73052	0.129345	-3.99409	0.000549411	-3.46346	0.00132989	-2.57424	0.0136326	-2.7037	0.00405602
90	-4.14947	0.000800713	-2.72342	0.140299	-3.98334	0.000648483	-3.4562	0.00134468	-2.56693	0.0148023	-2.69556	0.00455187
91	-4.14169	0.000946355	-2.71632	0.151942	-3.97258	0.000734805	-3.44895	0.00138708	-2.55962	0.0159599	-2.68742	0.00509872
92	-4.13391	0.00109307	-2.70922	0.164242	-3.96183	0.000801176	-3.44169	0.00146026	-2.55231	0.0170837	-2.67928	0.0056832
93	-4.12613	0.00123293	-2.70212	0.177163	-3.95108	0.000843901	-3.43443	0.00156975	-2.545	0.0181623	-2.67114	0.00629119
94	-4.11835	0.00135709	-2.69502	0.190664	-3.94033	0.000864376	-3.42718	0.00171344	-2.53769	0.0191886	-2.663	0.00690895
95	-4.11057	0.00145855	-2.68792	0.204708	-3.92958	0.000869745	-3.41992	0.00188914	-2.53039	0.0201605	-2.65486	0.00752443
96	-4.10279	0.00153105	-2.68082	0.219296	-3.91883	0.000874488	-3.41267	0.00209383	-2.52308	0.0210804	-2.64672	0.00812836
97	-4.09501	0.00157	-2.67372	0.234384	-3.90808	0.000894681	-3.40541	0.00232305	-2.51577	0.0219555	-2.63858	0.0087151
98	-4.08723	0.00157291	-2.66662	0.249939	-3.89733	0.000945039	-3.39815	0.00257124	-2.50846	0.0227969	-2.63044	0.00928248
99	-4.07945	0.00153969	-2.65952	0.265963	-3.88658	0.00103636	-3.3909	0.00283209	-2.50115	0.0236184	-2.6223	0.00983677
100	-4.07167	0.00147262	-2.65242	0.282472	-3.87582	0.00117326	-3.38364	0.00309897	-2.49384	0.0244357	-2.61416	0.0103858
101	-4.06389	0.0013762	-2.64532	0.299494	-3.86507	0.00135321	-3.37638	0.00336538	-2.48653	0.025265	-2.60602	0.0109394
102	-4.05611	0.0012567	-2.63822	0.317062	-3.85432	0.00156699	-3.36913	0.00362529	-2.47922	0.0261243	-2.59788	0.011508
103	-4.04833	0.00112163	-2.63112	0.335215	-3.84357	0.00180046	-3.36187	0.00387234	-2.47191	0.0270282	-2.58974	0.0121012
104	-4.04055	0.000979254	-2.62402	0.35399	-3.83282	0.00203727	-3.35461	0.00410182	-2.4646	0.0279839	-2.5816	0.0127271
105	-4.03277	0.000839053	-2.61692	0.373415	-3.82207	0.00226162	-3.34736	0.00431149	-2.45729	0.0289963	-2.57346	0.0133906
106	-4.02499	0.000708372	-2.60982	0.393552	-3.81132	0.00246065	-3.3401	0.00449924	-2.44999	0.0300668	-2.56532	0.0140935
107	-4.01721	0.000593214	-2.60272	0.414385	-3.80057	0.00262593	-3.33284	0.00466355	-2.44268	0.0311937	-2.55717	0.014834
108	-4.00943	0.000498433	-2.59562	0.435845	-3.78981	0.00275372	-3.32559	0.0048033	-2.43537	0.0323729	-2.54903	0.0156066
109	-4.00165	0.000427768	-2.58852	0.457878	-3.77906	0.0028444	-3.31833	0.00491762	-2.42806	0.0335986	-2.54089	0.0164032
110	-3.99387	0.00038396	-2.58142	0.480414	-3.76831	0.00289943	-3.31108	0.00500583	-2.42075	0.0348646	-2.53275	0.0172086
111	-3.98609	0.000368904	-2.57432	0.503371	-3.75756	0.00292604	-3.30382	0.00506741	-2.41344	0.0361652	-2.52461	0.0180074
112	-3.97831	0.00038378	-2.56722	0.526659	-3.74681	0.00292986	-3.29656	0.00510213	-2.40613	0.0374967	-2.51647	0.0187834
113	-3.97053	0.000429125	-2.56012	0.550191	-3.73606	0.00291548	-3.28931	0.00510927	-2.39882	0.0388591	-2.50833	0.0195202
114	-3.96275	0.000504832	-2.55302	0.573884	-3.72531	0.0028862	-3.28205	0.00508853	-2.39151	0.0402513	-2.50019	0.0202028
115	-3.95497	0.000612177	-2.54592	0.597671	-3.71456	0.00284371	-3.27479	0.00504412	-2.3842	0.0416776	-2.49205	0.0208187
116	-3.94719	0.000747427	-2.53882	0.6215	-3.70381	0.00278784	-3.26754	0.00497878	-2.37689	0.043144	-2.48391	0.0213599
117	-3.93941	0.000906114	-2.53172	0.645332	-3.69305	0.00271682	-3.26028	0.00489604	-2.36959	0.0446574	-2.47577	0.0218247
118	-3.93163	0.00108337	-2.52462	0.669147	-3.6823	0.00262803	-3.25302	0.00480001	-2.36228	0.0462241	-2.46763	0.0222191
119	-3.92385	0.00127296	-2.51752	0.692933	-3.67155	0.00251905	-3.24577	0.00469516	-2.35497	0.0478486	-2.45949	0.0225584
120	-3.91607	0.00146744	-2.51042	0.716672	-3.6608	0.00238905	-3.23851	0.00458598	-2.34766	0.0495313	-2.45135	0.0228676
121	-3.90829	0.00165849	-2.50332	0.740329	-3.65005	0.00224009	-3.23125	0.00447662	-2.34035	0.0512678	-2.44321	0.0231877
122	-3.90051	0.0018374	-2.49622	0.763847	-3.6393	0.00207798	-3.224	0.00437064	-2.33304	0.0530474	-2.43507	0.0235649
123	-3.89273	0.0019957	-2.48912	0.787137	-3.62855	0.00191247	-3.21674	0.00427069	-2.32573	0.0548515	-2.42693	0.0240472
124	-3.88495	0.00212588	-2.48202	0.810075	-3.6178	0.00175687	-3.20949	0.00417936	-2.31842	0.056648	-2.41879	0.0246822
125	-3.87717	0.00222206	-2.47492	0.832499	-3.60704	0.00162889	-3.20223	0.00409612	-2.31111	0.0584051	-2.41065	0.025514
126	-3.86939	0.00227751	-2.46782	0.854163	-3.59629	0.00154142	-3.19497	0.00402041	-2.3038	0.0600893	-2.4025	0.0265787
127	-3.86161	0.00229458	-2.46072	0.87477	-3.58554	0.00150426	-3.18772	0.00395132	-2.2965	0.0616685	-2.39436	0.0279007
128	-3.85383	0.00227804	-2.45363	0.894129	-3.57479	0.00152158	-3.18046	0.00388796	-2.28919	0.0631149	-2.38622	0.0294899
129	-3.84605	0.00223459	-2.44653	0.911998	-3.56404	0.00159129	-3.1732	0.00382984	-2.28188	0.0644089	-2.37808	0.0313398
130	-3.83827	0.00217346	-2.43943	0.928156	-3.55329	0.00170562	-3.16595	0.00377722	-2.27457	0.065541	-2.36994	0.0334263
131	-3.83049	0.00210566	-2.43233	0.94241	-3.54254	0.00185293	-3.15869	0.00373134	-2.26726	0.0665143	-2.3618	0.0357094
132	-3.82271	0.00204321	-2.42523	0.95461	-3.53179	0.00202028	-3.15143	0.00369457	-2.25995	0.0673456	-2.35366	0.0381411
133	-3.81493	0.00199817	-2.41813	0.964655	-3.52103	0.00219594	-3.14418	0.0036704	-2.25264	0.0680606	-2.34552	0.0406368
134	-3.80715	0.00198175	-2.41103	0.972495	-3.51028	0.00237129	-3.13692	0.00366534	-2.24533	0.0687122	-2.33738	0.0431278
135	-3.79937	0.00200342	-2.40393	0.978134	-3.49953	0.00254157	-3.12966	0.00368429	-2.23802	0.0693582	-2.32924	0.0455515
136	-3.7916	0.00207014	-2.39683	0.981535	-3.48878	0.0027052	-3.12241	0.00373173	-2.23071	0.0700519	-2.3211	0.0478553
137	-3.78382	0.00219035	-2.38973	0.982733	-3.47803	0.00286216	-3.11515	0.00381207	-2.2234	0.0708444	-2.31296	0.0500011
138	-3.77604	0.00236024	-2.38263	0.982023	-3.46728	0.00301192	-3.1079	0.00392869	-2.2161	0.07178	-2.30482	0.0519684
139	-3.76826	0.00257499	-2.37553	0.979528	-3.45653	0.00315156	-3.10064	0.00408368	-2.20879	0.0728931	-2.29668	0.0537551
140	-3.76048	0.0028282	-2.36843	0.975361	-3.44578	0.00327582	-3.09338	0.00427761	-2.20148	0.074206	-2.28854	0.0553775
141	-3.7527	0.00311165	-2.36133	0.96961	-3.43503	0.00338132	-3.08613	0.00450953	-2.19417	0.0757273	-2.2804	0.0568674
142	-3.74492	0.00341628	-2.35423	0.962333	-3.42427	0.00346868	-3.07887	0.0047771	-2.18686	0.0774521	-2.27226	0.0582683
143	-3.73714	0.00373313	-2.34713	0.953556	-3.41352	0.00354649	-3.07161	0.00507683	-2.17955	0.0793673	-2.26412	0.0596313
144	-3.72936	0.00405439	-2.34003	0.943273	-3.40277	0.00363313	-3.06436	0.0054058	-2.17224	0.0814509	-2.25598	0.0610146
145	-3.72158	0.00437424	-2.33293	0.931449	-3.39202	0.00375616	-3.0571	0.0057588	-2.16493	0.0836507	-2.24783	0.0624614
146	-3.7138	0.00468963	-2.32583	0.917983	-3.38127	0.00394855	-3.04984	0.00613009	-2.15762	0.0859323	-2.23969	0.0640006
147	-3.70602	0.00500071	-2.31873	0.902727	-3.37052	0.00424228	-3.04259	0.00651655	-2.15031	0.0882647	-2.23155	0.065646
148	-3.69824	0.00531171	-2.31163	0.885805	-3.35977	0.00466055	-3.03533	0.0069162	-2.143	0.0906234	-2.22341	0.067394
149	-3.69046	0.0056306	-2.30453	0.867237	-3.34902	0.00521033	-3.02807	0.00732836	-2.1357	0.0929923	-2.21527	0.0692246
150	-3.68268	0.00596633	-2.29743	0.847094	-3.33826	0.00587719	-3.02082	0.00775362	-2.12839	0.095365	-2.20713	0.0711013
151	-3.6749	0.00632807	-2.29033	0.825497	-3.32751	0.00662421	-3.01356	0.00819381	-2.12108	0.0977448	-2.19899	0.0729748
152	-3.66712	0.00672375	-2.28323	0.802622	-3.31676	0.00739565	-3.00631	0.00865177	-2.11377	0.100144	-2.19085	0.0747861
153	-3.65934	0.00715861	-2.27613	0.778693	-3.30601	0.00812535	-2.99905	0.00913113	-2.10646	0.102582	-2.18271	0.0764717
154	-3.65156	0.00763395	-2.26903	0.75397	-3.29526	0.00873988	-2.99179	0.00963678	-2.09915	0.105093	-2.17457	0.0779669
155	-3.64378	0.00814634	-2.26193	0.728738	-3.28451	0.0091876	-2.98454	0.010176	-2.09184	0.107701	-2.16643	0.0791918
156	-3.636	0.00868722	-2.25483	0.703289	-3.27376	0.00944987	-2.97728	0.0107505	-2.08453	0.110429	-2.15829	0.0801327
157	-3.62822	0.00924326	-2.24773	0.677954	-3.26301	0.00953225	-2.97002	0.0113644	-2.07722	0.113296	-2.15015	0.08078
158	-3.62044	0.00979724	-2.24063	0.652988	-3.25226	0.0094645	-2.96277	0.0120215	-2.06991	0.116315	-2.14201	0.0811496
159	-3.61266	0.0103248	-2.23353	0.628583	-3.2415	0.00929351	-2.95551	0.0127255	-2.06261	0.11949	-2.13387	0.0812819
160	-3.60488	0.0108068	-2.22643	0.604883	-3.23075	0.00907436	-2.94825	0.0134799	-2.0553	0.122817	-2.12573	0.0812397
161	-3.5971	0.0112274	-2.21933	0.581982	-3.22	0.0088616	-2.941	0.0142884	-2.04799	0.126283	-2.11759	0.0811029
162	-3.58932	0.011576	-2.21223	0.559931	-3.20925	0.00870268	-2.93374	0.0151548	-2.04068	0.129867	-2.10945	0.0809615
163	-3.58154	0.0118477	-2.20513	0.538746	-3.1985	0.00863434	-2.92648	0.016083	-2.03337	0.13354	-2.10131	0.0809073
164	-3.57376	0.0120445	-2.19803	0.518411	-3.18775	0.00868217	-2.91923	0.0170771	-2.02606	0.137264	-2.09316	0.0810257
165	-3.56598	0.0121743	-2.19093	0.498894	-3.177	0.00886268	-2.91197	0.0181504	-2.01875	0.14099	-2.08502	0.0813887
166	-3.5582	0.0122508	-2.18383	0.480162	-3.16625	0.0091868	-2.90472	0.0193008	-2.01144	0.144668	-2.07688	0.082073
167	-3.55042	0.0122914	-2.17673	0.462233	-3.15549	0.00966365	-2.89746	0.0205334	-2.00413	0.148254	-2.06874	0.0830945
168	-3.54264	0.0123156	-2.16963	0.444986	-3.14474	0.0103034	-2.8902	0.021854	-1.99682	0.151708	-2.0606	0.084442
169	-3.53486	0.0123435	-2.16253	0.428397	-3.13399	0.0111319	-2.88295	0.0232694	-1.98951	0.154998	-2.05246	0.0860946
170	-3.52708	0.0123983	-2.15543	0.412448	-3.12324	0.0121522	-2.87569	0.0247877	-1.98221	0.1581	-2.04432	0.0880162
171	-3.5193	0.0124943	-2.14833	0.397131	-3.11249	0.0133732	-2.86843	0.0264178	-1.9749	0.161005	-2.03618	0.0901601
172	-3.51152	0.0126429	-2.14123	0.38244	-3.10174	0.0147983	-2.86118	0.0281699	-1.96759	0.163715	-2.02804	0.0924731
173	-3.50374	0.0128523	-2.13413	0.368374	-3.09099	0.016422	-2.85392	0.0300552	-1.96028	0.166247	-2.0199	0.0948993
174	-3.49596	0.0131278	-2.12703	0.354932	-3.08024	0.018229	-2.84666	0.0320853	-1.95297	0.168633	-2.01176	0.0973837
175	-3.48818	0.0134727	-2.11993	0.342109	-3.06949	0.0201962	-2.83941	0.0342859	-1.94566	0.170916	-2.00362	0.0998738
176	-3.4804	0.0138887	-2.11283	0.329901	-3.05873	0.0222963	-2.83215	0.0366639	-1.93835	0.173167	-1.99548	0.102322
177	-3.47262	0.0143762	-2.10573	0.318357	-3.04798	0.0245032	-2.82489	0.0392221	-1.93104	0.175442	-1.98734	0.104685
178	-3.46484	0.0149342	-2.09863	0.307389	-3.03723	0.0267966	-2.81764	0.0419688	-1.92373	0.177796	-1.9792	0.106921
179	-3.45706	0.0155607	-2.09154	0.296979	-3.02648	0.029166	-2.81038	0.0449106	-1.91642	0.180281	-1.97106	0.109016
180	-3.44928	0.0162521	-2.08444	0.287112	-3.01573	0.0316135	-2.80313	0.0480538	-1.90911	0.182937	-1.96292	0.110964
181	-3.4415	0.0170058	-2.07734	0.277775	-3.00498	0.0341549	-2.79587	0.0514051	-1.90181	0.185797	-1.95478	0.112767
182	-3.43372	0.017804	-2.07024	0.268967	-2.99423	0.0368196	-2.78861	0.0549727	-1.8945	0.188879	-1.94664	0.11444
183	-3.42595	0.0186324	-2.06314	0.260692	-2.98348	0.039653	-2.78136	0.0587673	-1.88719	0.192191	-1.93849	0.116005
184	-3.41817	0.0194734	-2.05604	0.252964	-2.97272	0.0427281	-2.7741	0.0628026	-1.87988	0.195727	-1.93035	0.117494
185	-3.41039	0.0203076	-2.04894	0.245803	-2.96197	0.0461005	-2.76684	0.0671092	-1.87257	0.199492	-1.92221	0.118941
186	-3.40261	0.0211155	-2.04184	0.239239	-2.95122	0.0498406	-2.75959	0.0717185	-1.86526	0.203438	-1.91407	0.120385
187	-3.39483	0.0218788	-2.03474	0.233383	-2.94047	0.0540142	-2.75233	0.0766313	-1.85795	0.207531	-1.90593	0.12186
188	-3.38705	0.0225834	-2.02764	0.228192	-2.92972	0.058672	-2.74507	0.0818641	-1.85064	0.211736	-1.89779	0.123397
189	-3.37927	0.0232207	-2.02054	0.223684	-2.91897	0.0638381	-2.73782	0.0874266	-1.84333	0.216022	-1.88965	0.125034
190	-3.37149	0.0237901	-2.01344	0.219865	-2.90822	0.0695011	-2.73056	0.0933187	-1.83602	0.220357	-1.88151	0.126781
191	-3.36371	0.0242996	-2.00634	0.216728	-2.89747	0.0756111	-2.7233	0.0995283	-1.82872	0.224718	-1.87337	0.128649
192	-3.35593	0.0247683	-1.99924	0.214248	-2.88671	0.0820847	-2.71605	0.10603	-1.82141	0.229085	-1.86523	0.130641
193	-3.34815	0.0252329	-1.99214	0.212385	-2.87596	0.0888192	-2.70879	0.112784	-1.8141	0.233446	-1.85709	0.132757
194	-3.34037	0.0257305	-1.98504	0.211083	-2.86521	0.0957144	-2.70154	0.11974	-1.80679	0.237797	-1.84895	0.134988
195	-3.33259	0.0263024	-1.97794	0.210272	-2.85446	0.102697	-2.69428	0.12684	-1.79948	0.242139	-1.84081	0.137321
196	-3.32481	0.0269907	-1.97084	0.209875	-2.84371	0.109742	-2.68702	0.134018	-1.79217	0.246483	-1.83267	0.139735
197	-3.31703	0.0278357	-1.96374	0.209834	-2.83296	0.116891	-2.67977	0.141199	-1.78486	0.250841	-1.82453	0.142204
198	-3.30925	0.0288729	-1.95664	0.210023	-2.82221	0.124264	-2.67251	0.148336	-1.77755	0.255225	-1.81639	0.14469
199	-3.30147	0.0301309	-1.94954	0.210364	-2.81146	0.132059	-2.66525	0.155399	-1.77024	0.259643	-1.80825	0.147153
200	-3.29369	0.0316303	-1.94244	0.210793	-2.80071	0.140477	-2.658	0.162374	-1.76293	0.264099	-1.80011	0.149542
201	-3.28591	0.0333831	-1.93534	0.211255	-2.78995	0.149738	-2.65074	0.16927	-1.75562	0.268592	-1.79197	0.151805
202	-3.27813	0.0353991	-1.92824	0.211708	-2.7792	0.16004	-2.64348	0.176115	-1.74832	0.273115	-1.78382	0.153912
203	-3.27035	0.0376927	-1.92114	0.212117	-2.76845	0.171541	-2.63623	0.182954	-1.74101	0.277655	-1.77568	0.155841
204	-3.26257	0.0402341	-1.91404	0.21246	-2.7577	0.184344	-2.62897	0.189847	-1.7337	0.282196	-1.76754	0.157589
205	-3.25479	0.043017	-1.90694	0.21272	-2.74695	0.198485	-2.62171	0.196864	-1.72639	0.286721	-1.7594	0.159165
206	-3.24701	0.0460381	-1.89984	0.212887	-2.7362	0.213937	-2.61446	0.20411	-1.71908	0.291209	-1.75126	0.160595
207	-3.23923	0.0492984	-1.89274	0.212949	-2.72545	0.230616	-2.6072	0.211652	-1.71177	0.295652	-1.74312	0.161916
208	-3.23145	0.0528045	-1.88564	0.212918	-2.7147	0.248406	-2.59995	0.219552	-1.70446	0.300044	-1.73498	0.163166
209	-3.22367	0.0565688	-1.87854	0.212807	-2.70394	0.267181	-2.59269	0.227866	-1.69715	0.304386	-1.72684	0.164381
210	-3.21589	0.0606088	-1.87144	0.212634	-2.69319	0.286829	-2.58543	0.236641	-1.68984	0.308678	-1.7187	0.165583
211	-3.20811	0.0649461	-1.86434	0.212424	-2.68244	0.307272	-2.57818	0.245909	-1.68253	0.312925	-1.71056	0.166783
212	-3.20033	0.0696048	-1.85724	0.212208	-2.67169	0.328467	-2.57092	0.255692	-1.67522	0.317128	-1.70242	0.167964
213	-3.19255	0.0746201	-1.85014	0.212024	-2.66094	0.35044	-2.56366	0.266	-1.66792	0.321283	-1.69428	0.169096
214	-3.18477	0.0800387	-1.84304	0.211909	-2.65019	0.373142	-2.55641	0.276828	-1.66061	0.32538	-1.68614	0.170142
215	-3.17699	0.0858504	-1.83594	0.211904	-2.63944	0.396492	-2.54915	0.288164	-1.6533	0.329402	-1.678	0.171068
216	-3.16921	0.0920695	-1.82884	0.212041	-2.62869	0.420365	-2.54189	0.300009	-1.64599	0.333313	-1.66986	0.171851
217	-3.16143	0.0987063	-1.82174	0.212367	-2.61794	0.444566	-2.53464	0.312311	-1.63868	0.337091	-1.66172	0.172487
218	-3.15365	0.105767	-1.81464	0.212885	-2.60718	0.468849	-2.52738	0.324995	-1.63137	0.340714	-1.65358	0.172994
219	-3.14587	0.113255	-1.80754	0.213589	-2.59643	0.492949	-2.52012	0.338008	-1.62406	0.344169	-1.64544	0.173411
220	-3.13809	0.121173	-1.80044	0.214465	-2.58568	0.516618	-2.51287	0.351295	-1.61675	0.347452	-1.6373	0.173795
221	-3.13031	0.12952	-1.79334	0.215492	-2.57493	0.539662	-2.50561	0.3648	-1.60944	0.350577	-1.62915	0.174216
222	-3.12253	0.138297	-1.78624	0.216645	-2.56418	0.56197	-2.49836	0.378473	-1.60213	0.353569	-1.62101	0.174741
223	-3.11475	0.147508	-1.77914	0.217898	-2.55343	0.583514	-2.4911	0.392271	-1.59482	0.356469	-1.61287	0.175442
224	-3.10697	0.157173	-1.77204	0.219228	-2.54268	0.604334	-2.48384	0.406158	-1.58752	0.359329	-1.60473	0.176348
225	-3.09919	0.16732	-1.76494	0.220623	-2.53193	0.62449	-2.47659	0.42011	-1.58021	0.362203	-1.59659	0.177448
226	-3.09141	0.177932	-1.75784	0.222084	-2.52117	0.644008	-2.46933	0.434112	-1.5729	0.365154	-1.58845	0.178707
227	-3.08363	0.18903	-1.75074	0.223633	-2.51042	0.662824	-2.46207	0.448159	-1.56559	0.368232	-1.58031	0.180059
228	-3.07585	0.200644	-1.74364	0.225301	-2.49967	0.680646	-2.45482	0.462247	-1.55828	0.371459	-1.57217	0.181424
229	-3.06807	0.212814	-1.73654	0.227127	-2.48892	0.697165	-2.44756	0.476372	-1.55097	0.374839	-1.56403	0.182708
230	-3.06029	0.225589	-1.72945	0.229155	-2.47817	0.711943	-2.4403	0.490532	-1.54366	0.378357	-1.55589	0.183821
231	-3.05252	0.239031	-1.72235	0.231428	-2.46742	0.724536	-2.43305	0.504714	-1.53635	0.381982	-1.54775	0.184684
232	-3.04474	0.253211	-1.71525	0.233983	-2.45667	0.734567	-2.42579	0.5189	-1.52904	0.385665	-1.53961	0.18524
233	-3.03696	0.268212	-1.70815	0.236842	-2.44592	0.741781	-2.41853	0.533058	-1.52173	0.389353	-1.53147	0.185462
234	-3.02918	0.284122	-1.70105	0.240016	-2.43516	0.746076	-2.41128	0.547151	-1.51443	0.392984	-1.52333	0.185346
235	-3.0214	0.301083	-1.69395	0.243494	-2.42441	0.7475	-2.40402	0.561128	-1.50712	0.396504	-1.51519	0.184924
236	-3.01362	0.319238	-1.68685	0.247249	-2.41366	0.746216	-2.39677	0.574932	-1.49981	0.399861	-1.50705	0.184293
237	-3.00584	0.338612	-1.67975	0.251251	-2.40291	0.742472	-2.38951	0.588462	-1.4925	0.403006	-1.49891	0.183536
238	-2.99806	0.359292	-1.67265	0.255418	-2.39216	0.73656	-2.38225	0.601672	-1.48519	0.405946	-1.49077	0.182743
239	-2.99028	0.381364	-1.66555	0.259674	-2.38141	0.728793	-2.375	0.6145	-1.47788	0.408693	-1.48263	0.182
240	-2.9825	0.404905	-1.65845	0.26395	-2.37066	0.719481	-2.36774	0.626888	-1.47057	0.411279	-1.47448	0.18138
241	-2.97472	0.429983	-1.65135	0.268186	-2.35991	0.708922	-2.36048	0.63879	-1.46326	0.413748	-1.46634	0.180941
242	-2.96694	0.456658	-1.64425	0.272332	-2.34916	0.697361	-2.35323	0.650171	-1.45595	0.416159	-1.4582	0.180721
243	-2.95916	0.484978	-1.63715	0.276354	-2.3384	0.684963	-2.34597	0.661014	-1.44864	0.418579	-1.45006	0.180738
244	-2.95138	0.514973	-1.63005	0.280233	-2.32765	0.671847	-2.33871	0.671315	-1.44133	0.421083	-1.44192	0.180993
245	-2.9436	0.546653	-1.62295	0.283973	-2.3169	0.657955	-2.33146	0.681089	-1.43403	0.423744	-1.43378	0.181473
246	-2.93582	0.580079	-1.61585	0.28759	-2.30615	0.643125	-2.3242	0.690369	-1.42672	0.426637	-1.42564	0.182173
247	-2.92804	0.615204	-1.60875	0.291115	-2.2954	0.627145	-2.31694	0.69916	-1.41941	0.429863	-1.4175	0.183049
248	-2.92026	0.651821	-1.60165	0.294604	-2.28465	0.609818	-2.30969	0.707557	-1.4121	0.433458	-1.40936	0.184079
249	-2.91248	0.689793	-1.59455	0.298108	-2.2739	0.591026	-2.30243	0.715628	-1.40479	0.437452	-1.40122	0.18525
250	-2.9047	0.728947	-1.58745	0.301669	-2.26315	0.570778	-2.29518	0.723426	-1.39748	0.441859	-1.39308	0.186557
251	-2.89692	0.769089	-1.58035	0.305318	-2.25239	0.549229	-2.28792	0.730996	-1.39017	0.446672	-1.38494	0.188002
252	-2.88914	0.810008	-1.57325	0.309073	-2.24164	0.526662	-2.28066	0.73837	-1.38286	0.45186	-1.3768	0.189589
253	-2.88136	0.851489	-1.56615	0.312933	-2.23089	0.503444	-2.27341	0.745568	-1.37555	0.457372	-1.36866	0.191324
254	-2.87358	0.893325	-1.55905	0.31688	-2.22014	0.479965	-2.26615	0.752596	-1.36824	0.46313	-1.36052	0.19321
255	-2.8658	0.935324	-1.55195	0.320878	-2.20939	0.45658	-2.25889	0.759448	-1.36093	0.469043	-1.35238	0.19524
256	-2.85802	0.977318	-1.54485	0.324876	-2.19864	0.433571	-2.25164	0.766109	-1.35363	0.475001	-1.34424	0.197393
257	-2.85024	1.01915	-1.53775	0.328805	-2.18789	0.411147	-2.24438	0.772545	-1.34632	0.480875	-1.3361	0.199636
258	-2.84246	1.06068	-1.53065	0.332589	-2.17714	0.389403	-2.23712	0.778734	-1.33901	0.486529	-1.32796	0.2019
259	-2.83468	1.10184	-1.52355	0.336179	-2.16639	0.368328	-2.22987	0.78468	-1.3317	0.491866	-1.31982	0.204109
260	-2.8269	1.14253	-1.51645	0.339538	-2.15563	0.347907	-2.22261	0.790388	-1.32439	0.496808	-1.31167	0.206179
261	-2.81912	1.18265	-1.50935	0.34265	-2.14488	0.328124	-2.21535	0.795882	-1.31708	0.501302	-1.30353	0.208024
262	-2.81134	1.2221	-1.50225	0.345528	-2.13413	0.308989	-2.2081	0.801199	-1.30977	0.505322	-1.29539	0.209566
263	-2.80356	1.26073	-1.49515	0.348213	-2.12338	0.290538	-2.20084	0.806395	-1.30246	0.508874	-1.28725	0.210742
264	-2.79578	1.29838	-1.48805	0.350777	-2.11263	0.272843	-2.19359	0.811538	-1.29515	0.511995	-1.27911	0.211509
265	-2.788	1.33485	-1.48095	0.353316	-2.10188	0.255995	-2.18633	0.816703	-1.28784	0.514745	-1.27097	0.211854
266	-2.78022	1.36993	-1.47385	0.355948	-2.09113	0.240091	-2.17907	0.821971	-1.28054	0.517206	-1.26283	0.211795
267	-2.77244	1.40337	-1.46675	0.358821	-2.08038	0.225215	-2.17182	0.827422	-1.27323	0.519471	-1.25469	0.21138
268	-2.76466	1.4348	-1.45965	0.3621	-2.06962	0.211423	-2.16456	0.833144	-1.26592	0.521653	-1.24655	0.210687
269	-2.75688	1.46398	-1.45255	0.365882	-2.05887	0.198732	-2.1573	0.839159	-1.25861	0.523871	-1.23841	0.209815
270	-2.7491	1.49081	-1.44545	0.370258	-2.04812	0.187122	-2.15005	0.845485	-1.2513	0.526216	-1.23027	0.208906
271	-2.74132	1.51513	-1.43835	0.375284	-2.03737	0.17654	-2.14279	0.852119	-1.24399	0.528766	-1.22213	0.208068
272	-2.73354	1.53679	-1.43125	0.380976	-2.02662	0.166973	-2.13553	0.859039	-1.23668	0.531588	-1.21399	0.207391
273	-2.72576	1.5557	-1.42415	0.387313	-2.01587	0.158309	-2.12828	0.866206	-1.22937	0.534732	-1.20585	0.206943
274	-2.71798	1.57175	-1.41705	0.394231	-2.00512	0.15048	-2.12102	0.873569	-1.22206	0.538238	-1.19771	0.206761
275	-2.7102	1.58486	-1.40995	0.401627	-1.99437	0.143448	-2.11376	0.881068	-1.21475	0.542131	-1.18957	0.20685
276	-2.70242	1.59495	-1.40285	0.409368	-1.98361	0.13718	-2.10651	0.888637	-1.20744	0.546426	-1.18143	0.207181
277	-2.69464	1.60191	-1.39575	0.417294	-1.97286	0.131638	-2.09925	0.896208	-1.20014	0.551127	-1.17329	0.207702
278	-2.68687	1.60565	-1.38865	0.425196	-1.96211	0.126768	-2.092	0.903691	-1.19283	0.556264	-1.16515	0.208342
279	-2.67909	1.60581	-1.38155	0.432882	-1.95136	0.122494	-2.08474	0.911013	-1.18552	0.561783	-1.157	0.209022
280	-2.67131	1.60236	-1.37445	0.440188	-1.94061	0.118726	-2.07748	0.9181	-1.17821	0.567644	-1.14886	0.209655
281	-2.66353	1.59535	-1.36735	0.446963	-1.92986	0.115365	-2.07023	0.924876	-1.1709	0.573804	-1.14072	0.210175
282	-2.65575	1.58476	-1.36026	0.453085	-1.91911	0.112323	-2.06297	0.931264	-1.16359	0.580213	-1.13258	0.210551
283	-2.64797	1.5706	-1.35316	0.458459	-1.90836	0.109531	-2.05571	0.937187	-1.15628	0.58681	-1.12444	0.210777
284	-2.64019	1.55298	-1.34606	0.463022	-1.89761	0.10695	-2.04846	0.94257	-1.14897	0.593528	-1.1163	0.210874
285	-2.63241	1.53205	-1.33896	0.466745	-1.88685	0.104574	-2.0412	0.947344	-1.14166	0.600298	-1.10816	0.210885
286	-2.62463	1.50808	-1.33186	0.469633	-1.8761	0.102417	-2.03394	0.951451	-1.13435	0.607051	-1.10002	0.210873
287	-2.61685	1.4814	-1.32476	0.471695	-1.86535	0.100532	-2.02669	0.954845	-1.12704	0.613718	-1.09188	0.210903
288	-2.60907	1.45239	-1.31766	0.47298	-1.8546	0.0989274	-2.01943	0.957442	-1.11974	0.620226	-1.08374	0.211042
289	-2.60129	1.42151	-1.31056	0.473662	-1.84385	0.0976235	-2.01217	0.959283	-1.11243	0.626515	-1.0756	0.211342
290	-2.59351	1.3892	-1.30346	0.473864	-1.8331	0.0966239	-2.00492	0.960435	-1.10512	0.632555	-1.06746	0.211836
291	-2.58573	1.3561	-1.29636	0.473728	-1.82235	0.0959161	-1.99766	0.960965	-1.09781	0.638322	-1.05932	0.212531
292	-2.57795	1.32274	-1.28926	0.473405	-1.8116	0.0954678	-1.9904	0.960968	-1.0905	0.643798	-1.05118	0.213394
293	-2.57017	1.28957	-1.28216	0.473053	-1.80084	0.0952264	-1.98315	0.96056	-1.08319	0.648973	-1.04304	0.214341
294	-2.56239	1.25697	-1.27506	0.472832	-1.79009	0.0951202	-1.97589	0.959878	-1.07588	0.65384	-1.0349	0.215282
295	-2.55461	1.22525	-1.26796	0.4729	-1.77934	0.0950642	-1.96864	0.959068	-1.06857	0.658395	-1.02676	0.216113
296	-2.54683	1.19462	-1.26086	0.473402	-1.76859	0.0949723	-1.96138	0.95828	-1.06126	0.662632	-1.01862	0.216733
297	-2.53905	1.16523	-1.25376	0.474487	-1.75784	0.0947721	-1.95412	0.957658	-1.05395	0.666542	-1.01048	0.217046
298	-2.53127	1.13712	-1.24666	0.476323	-1.74709	0.0944198	-1.94687	0.957353	-1.04665	0.670106	-1.00233	0.216977
299	-2.52349	1.11025	-1.23956	0.478918	-1.73634	0.0939099	-1.93961	0.957489	-1.03934	0.673274	-0.994194	0.216473
300	-2.51571	1.08453	-1.23246	0.4823	-1.72559	0.0932758	-1.93235	0.958095	-1.03203	0.676065	-0.986054	0.21551
301	-2.50793	1.0599	-1.22536	0.486458	-1.71484	0.0925782	-1.9251	0.95918	-1.02472	0.678466	-0.977913	0.214093
302	-2.50015	1.03613	-1.21826	0.491341	-1.70408	0.0918897	-1.91784	0.960707	-1.01741	0.680468	-0.969773	0.212255
303	-2.49237	1.01307	-1.21116	0.496865	-1.69333	0.0912558	-1.91058	0.962596	-1.0101	0.682074	-0.961632	0.210024
304	-2.48459	0.990646	-1.20406	0.502913	-1.68258	0.0906824	-1.90333	0.964728	-1.00279	0.683295	-0.953492	0.207517
305	-2.47681	0.968822	-1.19696	0.509346	-1.67183	0.0901393	-1.89607	0.966949	-0.995482	0.68415	-0.945351	0.204825
306	-2.46903	0.947623	-1.18986	0.516007	-1.66108	0.0895738	-1.88881	0.969083	-0.988173	0.68467	-0.937211	0.202036
307	-2.46125	0.927118	-1.18276	0.522733	-1.65033	0.0889307	-1.88156	0.970946	-0.980864	0.684893	-0.92907	0.199231
308	-2.45347	0.90741	-1.17566	0.529336	-1.63958	0.0881748	-1.8743	0.972339	-0.973554	0.684862	-0.920929	0.19648
309	-2.44569	0.888619	-1.16856	0.535676	-1.62883	0.0873078	-1.86705	0.973016	-0.966245	0.684612	-0.912789	0.193837
310	-2.43791	0.870855	-1.16146	0.541649	-1.61807	0.0863744	-1.85979	0.9729	-0.958936	0.684215	-0.904648	0.191332
311	-2.43013	0.854201	-1.15436	0.547175	-1.60732	0.0854577	-1.85253	0.971904	-0.951627	0.683726	-0.896508	0.188976
312	-2.42235	0.838784	-1.14726	0.552205	-1.59657	0.084663	-1.84528	0.96999	-0.944318	0.683195	-0.888367	0.186755
313	-2.41457	0.824467	-1.14016	0.556712	-1.58582	0.084095	-1.83802	0.967162	-0.937009	0.682674	-0.880227	0.184642
314	-2.40679	0.811092	-1.13306	0.560693	-1.57507	0.0838321	-1.83076	0.963469	-0.9297	0.682212	-0.872086	0.182595
315	-2.39901	0.798463	-1.12596	0.564157	-1.56432	0.0839059	-1.82351	0.958996	-0.922391	0.68186	-0.863946	0.180564
316	-2.39123	0.786347	-1.11886	0.567123	-1.55357	0.0842969	-1.81625	0.953857	-0.915082	0.681666	-0.855805	0.178516
317	-2.38345	0.774489	-1.11176	0.569609	-1.54282	0.0848981	-1.80899	0.948183	-0.907773	0.681676	-0.847665	0.176436
318	-2.37567	0.762646	-1.10466	0.571591	-1.53207	0.0855631	-1.80174	0.942114	-0.900464	0.681928	-0.839524	0.174327
319	-2.36789	0.75061	-1.09756	0.573142	-1.52131	0.0861484	-1.79448	0.935777	-0.893155	0.682468	-0.831384	0.172216
320	-2.36011	0.738229	-1.09046	0.57428	-1.51056	0.0865309	-1.78722	0.92933	-0.885846	0.683309	-0.823243	0.170142
321	-2.35233	0.725429	-1.08336	0.575025	-1.49981	0.0866304	-1.77997	0.922873	-0.878537	0.684422	-0.815103	0.168153
322	-2.34455	0.712216	-1.07626	0.575407	-1.48906	0.0864211	-1.77271	0.916473	-0.871228	0.685769	-0.806962	0.166301
323	-2.33677	0.698663	-1.06916	0.575463	-1.47831	0.0859308	-1.76546	0.910172	-0.863918	0.687291	-0.798822	0.164629
324	-2.32899	0.684979	-1.06206	0.575245	-1.46756	0.0852303	-1.7582	0.90399	-0.856609	0.688906	-0.790681	0.163168
325	-2.32121	0.671365	-1.05496	0.574818	-1.45681	0.0844168	-1.75094	0.897923	-0.8493	0.690513	-0.782541	0.161933
326	-2.31344	0.658019	-1.04786	0.574257	-1.44606	0.0835956	-1.74369	0.891951	-0.841991	0.691997	-0.7744	0.160934
327	-2.30566	0.645111	-1.04076	0.573647	-1.4353	0.0828661	-1.73643	0.886043	-0.834682	0.693239	-0.76626	0.160121
328	-2.29788	0.632768	-1.03366	0.573089	-1.42455	0.0823123	-1.72917	0.880156	-0.827373	0.694122	-0.758119	0.159459
329	-2.2901	0.621061	-1.02656	0.572661	-1.4138	0.0819993	-1.72192	0.874241	-0.820064	0.694533	-0.749978	0.158907
330	-2.28232	0.61	-1.01946	0.572413	-1.40305	0.081972	-1.71466	0.868246	-0.812755	0.694338	-0.741838	0.158432
331	-2.27454	0.599544	-1.01236	0.572369	-1.3923	0.0822772	-1.7074	0.862129	-0.805446	0.693548	-0.733697	0.158005
332	-2.26676	0.58961	-1.00526	0.57252	-1.38155	0.082903	-1.70015	0.855856	-0.798137	0.692167	-0.725557	0.157612
333	-2.25898	0.58009	-0.998165	0.572825	-1.3708	0.0838299	-1.69289	0.849395	-0.790828	0.690231	-0.717416	0.157249
334	-2.2512	0.570893	-0.991065	0.57321	-1.36005	0.0850297	-1.68563	0.842721	-0.783519	0.687808	-0.709276	0.156929
335	-2.24342	0.56189	-0.983966	0.573572	-1.34929	0.0864691	-1.67838	0.835816	-0.77621	0.684989	-0.701135	0.156678
336	-2.23564	0.553023	-0.976866	0.573791	-1.33854	0.0881204	-1.67112	0.828666	-0.768901	0.681877	-0.692995	0.156534
337	-2.22786	0.544271	-0.969766	0.573733	-1.32779	0.089972	-1.66387	0.821263	-0.761592	0.678578	-0.684854	0.156563
338	-2.22008	0.535645	-0.962666	0.573198	-1.31704	0.0920349	-1.65661	0.813606	-0.754282	0.675187	-0.676714	0.156826
339	-2.2123	0.527175	-0.955566	0.572102	-1.30629	0.0943438	-1.64935	0.805686	-0.746973	0.671782	-0.668573	0.157385
340	-2.20452	0.518908	-0.948466	0.570363	-1.29554	0.0969503	-1.6421	0.797499	-0.739664	0.668416	-0.660433	0.15831
341	-2.19674	0.51089	-0.941367	0.56793	-1.28479	0.0999109	-1.63484	0.789072	-0.732355	0.6651	-0.652292	0.159671
342	-2.18896	0.503159	-0.934267	0.564786	-1.27404	0.10327	-1.62758	0.780413	-0.725046	0.661805	-0.644152	0.161531
343	-2.18118	0.495738	-0.927167	0.560952	-1.26329	0.107048	-1.62033	0.771528	-0.717737	0.658484	-0.636011	0.163944
344	-2.1734	0.488632	-0.920067	0.55648	-1.25253	0.111225	-1.61307	0.762421	-0.710428	0.655069	-0.627871	0.166951
345	-2.16562	0.481853	-0.912967	0.551448	-1.24178	0.115748	-1.60581	0.753095	-0.703119	0.65149	-0.61973	0.170569
346	-2.15784	0.47533	-0.905868	0.545953	-1.23103	0.12054	-1.59856	0.743551	-0.69581	0.647679	-0.61159	0.174796
347	-2.15006	0.469018	-0.898768	0.5401	-1.22028	0.125479	-1.5913	0.733787	-0.688501	0.643576	-0.603449	0.179604
348	-2.14228	0.462873	-0.891668	0.533984	-1.20953	0.130491	-1.58404	0.723803	-0.681192	0.639141	-0.595309	0.184952
349	-2.1345	0.456849	-0.884568	0.527736	-1.19878	0.135537	-1.57679	0.713595	-0.673883	0.634358	-0.587168	0.190774
350	-2.12672	0.450908	-0.877468	0.521439	-1.18803	0.140624	-1.56953	0.703137	-0.666574	0.629215	-0.579028	0.196939
351	-2.11894	0.445014	-0.870369	0.515151	-1.17728	0.145802	-1.56228	0.692455	-0.659265	0.623751	-0.570887	0.203359
352	-2.11116	0.439135	-0.863269	0.508916	-1.16652	0.151142	-1.55502	0.68155	-0.651956	0.618044	-0.562746	0.209954
353	-2.10338	0.433236	-0.856169	0.50276	-1.15577	0.156711	-1.54776	0.670425	-0.644647	0.612163	-0.554606	0.216664
354	-2.0956	0.42728	-0.849069	0.496694	-1.14502	0.162546	-1.54051	0.659088	-0.637337	0.606184	-0.546465	0.223457
355	-2.08782	0.421217	-0.841969	0.490723	-1.13427	0.168629	-1.53325	0.647548	-0.630028	0.600183	-0.538325	0.230333
356	-2.08004	0.414961	-0.83487	0.48484	-1.12352	0.174885	-1.52599	0.635819	-0.622719	0.594234	-0.530184	0.237324
357	-2.07226	0.408449	-0.82777	0.479036	-1.11277	0.181181	-1.51874	0.623922	-0.61541	0.588407	-0.522044	0.244497
358	-2.06448	0.401598	-0.82067	0.473301	-1.10202	0.187351	-1.51148	0.611884	-0.608101	0.582765	-0.513903	0.251943
359	-2.0567	0.394328	-0.81357	0.467609	-1.09127	0.193218	-1.50422	0.599736	-0.600792	0.577364	-0.505763	0.25977
360	-2.04892	0.386566	-0.80647	0.461933	-1.08052	0.198605	-1.49697	0.587516	-0.593483	0.572257	-0.497622	0.268159
361	-2.04114	0.378258	-0.799371	0.456243	-1.06976	0.203362	-1.48971	0.575282	-0.586174	0.567521	-0.489482	0.277189
362	-2.03336	0.369379	-0.792271	0.450502	-1.05901	0.207438	-1.48245	0.563081	-0.578865	0.563156	-0.481341	0.286945
363	-2.02558	0.359935	-0.785171	0.444663	-1.04826	0.210801	-1.4752	0.550955	-0.571556	0.559188	-0.473201	0.297493
364	-2.0178	0.349975	-0.778071	0.438676	-1.03751	0.213458	-1.46794	0.538942	-0.564247	0.555636	-0.46506	0.308877
365	-2.01002	0.339588	-0.770971	0.432484	-1.02676	0.215451	-1.46069	0.527069	-0.556938	0.552512	-0.45692	0.321115
366	-2.00224	0.328898	-0.763872	0.426026	-1.01601	0.216858	-1.45343	0.515351	-0.549629	0.549819	-0.448779	0.334211
367	-1.99446	0.318077	-0.756772	0.419244	-1.00526	0.217789	-1.44617	0.503792	-0.54232	0.547556	-0.440639	0.348162
368	-1.98668	0.307334	-0.749672	0.412042	-0.994506	0.218378	-1.43892	0.492382	-0.535011	0.545713	-0.432498	0.362964
369	-1.9789	0.296841	-0.742572	0.404389	-0.983754	0.218775	-1.43166	0.481102	-0.527701	0.544272	-0.424358	0.378626
370	-1.97112	0.28675	-0.735472	0.396268	-0.973003	0.21913	-1.4244	0.469927	-0.520392	0.543211	-0.416217	0.395177
371	-1.96334	0.277179	-0.728373	0.387663	-0.962252	0.219578	-1.41715	0.45882	-0.513083	0.542532	-0.408077	0.41272
372	-1.95556	0.268202	-0.721273	0.378578	-0.951501	0.220231	-1.40989	0.44775	-0.505774	0.542172	-0.399936	0.431344
373	-1.94779	0.259843	-0.714173	0.36903	-0.94075	0.221172	-1.40263	0.4367	-0.498465	0.542084	-0.391795	0.451087
374	-1.94001	0.252074	-0.707073	0.359059	-0.929999	0.222463	-1.39538	0.425664	-0.491156	0.542227	-0.383655	0.472036
375	-1.93223	0.244824	-0.699973	0.34872	-0.919247	0.224182	-1.38812	0.414651	-0.483847	0.542557	-0.375514	0.49426
376	-1.92445	0.237982	-0.692873	0.338087	-0.908496	0.226399	-1.38086	0.403683	-0.476538	0.543024	-0.367374	0.517793
377	-1.91667	0.231419	-0.685774	0.327247	-0.897745	0.229188	-1.37361	0.392794	-0.469229	0.543577	-0.359233	0.542628
378	-1.90889	0.22498	-0.678674	0.316304	-0.886994	0.232652	-1.36635	0.382028	-0.46192	0.544158	-0.351093	0.568701
379	-1.90111	0.218512	-0.671574	0.305394	-0.876243	0.236889	-1.3591	0.371433	-0.454611	0.544711	-0.342952	0.595897
380	-1.89333	0.211911	-0.664474	0.294634	-0.865491	0.241963	-1.35184	0.361068	-0.447302	0.545177	-0.334812	0.624046
381	-1.88555	0.205105	-0.657374	0.284132	-0.85474	0.247883	-1.34458	0.351001	-0.439993	0.545489	-0.326671	0.652937
382	-1.87777	0.19806	-0.650275	0.273985	-0.843989	0.25458	-1.33733	0.341246	-0.432684	0.545589	-0.318531	0.682335
383	-1.86999	0.190772	-0.643175	0.264276	-0.833238	0.261902	-1.33007	0.331823	-0.425375	0.545453	-0.31039	0.711989
384	-1.86221	0.183271	-0.636075	0.255064	-0.822487	0.269625	-1.32281	0.32274	-0.418065	0.545064	-0.30225	0.74164
385	-1.85443	0.175612	-0.628975	0.246387	-0.811735	0.277485	-1.31556	0.313989	-0.410756	0.544422	-0.294109	0.771122
386	-1.84665	0.167868	-0.621875	0.238258	-0.800984	0.285214	-1.3083	0.305552	-0.403447	0.543543	-0.285969	0.800326
387	-1.83887	0.160122	-0.614776	0.230664	-0.790233	0.292597	-1.30104	0.297396	-0.396138	0.542461	-0.277828	0.829212
388	-1.83109	0.152466	-0.607676	0.223603	-0.779482	0.299503	-1.29379	0.28948	-0.388829	0.541223	-0.269688	0.857802
389	-1.82331	0.145005	-0.600576	0.216996	-0.768731	0.305921	-1.28653	0.281756	-0.38152	0.539889	-0.261547	0.886175
390	-1.81553	0.137802	-0.593476	0.210752	-0.757979	0.311941	-1.27927	0.274167	-0.374211	0.53852	-0.253407	0.914457
391	-1.80775	0.130913	-0.586376	0.2048	-0.747228	0.317806	-1.27202	0.266656	-0.366902	0.53718	-0.245266	0.942805
392	-1.79997	0.124378	-0.579277	0.199072	-0.736477	0.323754	-1.26476	0.259148	-0.359593	0.53594	-0.237126	0.971385
393	-1.79219	0.118225	-0.572177	0.193509	-0.725726	0.33	-1.25751	0.251587	-0.352284	0.534833	-0.228985	1.00036
394	-1.78441	0.112464	-0.565077	0.188063	-0.714975	0.336693	-1.25025	0.243926	-0.344975	0.533876	-0.220845	1.0299
395	-1.77663	0.107095	-0.557977	0.182695	-0.704224	0.343896	-1.24299	0.236127	-0.337666	0.533065	-0.212704	1.06006
396	-1.76885	0.102108	-0.550877	0.17738	-0.693472	0.351585	-1.23574	0.228166	-0.330357	0.532373	-0.204563	1.09084
397	-1.76107	0.0974855	-0.543778	0.172103	-0.682721	0.359665	-1.22848	0.220036	-0.323048	0.53175	-0.196423	1.12215
398	-1.75329	0.0932085	-0.536678	0.166861	-0.67197	0.367995	-1.22122	0.211746	-0.315739	0.531128	-0.188282	1.15384
399	-1.74551	0.0892665	-0.529578	0.16165	-0.661219	0.376426	-1.21397	0.203328	-0.30843	0.53042	-0.180142	1.18567
400	-1.73773	0.0856526	-0.522478	0.156468	-0.650468	0.384833	-1.20671	0.194828	-0.30112	0.529529	-0.172001	1.21736
401	-1.72995	0.0823279	-0.515378	0.151311	-0.639716	0.393137	-1.19945	0.186319	-0.293811	0.528346	-0.163861	1.24856
402	-1.72217	0.0792817	-0.508279	0.146172	-0.628965	0.401326	-1.1922	0.177894	-0.286502	0.526713	-0.15572	1.27889
403	-1.71439	0.0765043	-0.501179	0.141039	-0.618214	0.409453	-1.18494	0.169641	-0.279193	0.524537	-0.14758	1.30798
404	-1.70661	0.0739852	-0.494079	0.135898	-0.607463	0.417628	-1.17768	0.161641	-0.271884	0.521741	-0.139439	1.33547
405	-1.69883	0.0717104	-0.486979	0.130732	-0.596712	0.42602	-1.17043	0.153971	-0.264575	0.518248	-0.131299	1.36095
406	-1.69105	0.069661	-0.479879	0.125527	-0.58596	0.434778	-1.16317	0.146693	-0.257266	0.514002	-0.123158	1.38405
407	-1.68327	0.0678112	-0.47278	0.120272	-0.575209	0.444029	-1.15592	0.139852	-0.249957	0.508966	-0.115018	1.40476
408	-1.67549	0.0661286	-0.46568	0.114961	-0.564458	0.453863	-1.14866	0.133476	-0.242648	0.503122	-0.106877	1.42299
409	-1.66771	0.0645749	-0.45858	0.1096	-0.553707	0.46431	-1.1414	0.127569	-0.235339	0.496471	-0.0987367	1.43874
410	-1.65993	0.0631087	-0.45148	0.104212	-0.542956	0.475331	-1.13415	0.122117	-0.22803	0.489031	-0.0905961	1.45204
411	-1.65215	0.0616806	-0.44438	0.0988248	-0.532205	0.48681	-1.12689	0.117111	-0.220721	0.480835	-0.0824556	1.46297
412	-1.64437	0.0602449	-0.43728	0.0934722	-0.521453	0.49855	-1.11963	0.112499	-0.213412	0.471899	-0.0743151	1.47161
413	-1.63659	0.0587687	-0.430181	0.0881935	-0.510702	0.510282	-1.11238	0.108197	-0.206103	0.46229	-0.0661746	1.47804
414	-1.62881	0.0572276	-0.423081	0.0830298	-0.499951	0.521687	-1.10512	0.104148	-0.198794	0.452131	-0.0580341	1.48233
415	-1.62103	0.0556067	-0.415981	0.078021	-0.4892	0.532428	-1.09786	0.1003	-0.191484	0.441511	-0.0498935	1.48449
416	-1.61325	0.0538997	-0.408881	0.0732037	-0.478449	0.542199	-1.09061	0.0966067	-0.184175	0.430525	-0.041753	1.48451
417	-1.60547	0.0521083	-0.401781	0.0686092	-0.467697	0.550777	-1.08335	0.0930309	-0.176866	0.419277	-0.0336125	1.48211
418	-1.59769	0.0502396	-0.394682	0.064275	-0.456946	0.558065	-1.07609	0.089547	-0.169557	0.407873	-0.025472	1.47736
419	-1.58991	0.0483041	-0.387582	0.0602287	-0.446195	0.564088	-1.06884	0.086141	-0.162248	0.396421	-0.0173314	1.47013
420	-1.58213	0.0463131	-0.380482	0.0564599	-0.435444	0.569089	-1.06158	0.0828092	-0.154939	0.385025	-0.00919092	1.46026
421	-1.57436	0.0442749	-0.373382	0.0529724	-0.424693	0.573482	-1.05433	0.0795591	-0.14763	0.373781	-0.0010504	1.44759
422	-1.56658	0.0421978	-0.366282	0.0497656	-0.413941	0.577669	-1.04707	0.0764121	-0.140321	0.362776	0.00709012	1.43195
423	-1.5588	0.0400899	-0.359183	0.0468357	-0.40319	0.582042	-1.03981	0.0733744	-0.133012	0.352109	0.0152306	1.41322
424	-1.55102	0.0379553	-0.352083	0.044176	-0.392439	0.58692	-1.03256	0.0704583	-0.125703	0.341788	0.0233712	1.39128
425	-1.54324	0.0357993	-0.344983	0.0417763	-0.381688	0.592514	-1.0253	0.067671	-0.118394	0.331822	0.0315117	1.36609
426	-1.53546	0.0336297	-0.337883	0.0396238	-0.370937	0.598902	-1.01804	0.0650133	-0.111085	0.322201	0.0396522	1.33765
427	-1.52768	0.0314582	-0.330783	0.0377015	-0.360186	0.606021	-1.01079	0.0624791	-0.103776	0.312894	0.0477927	1.30601
428	-1.5199	0.0293008	-0.323684	0.0359957	-0.349434	0.613675	-1.00353	0.0600553	-0.0964666	0.303854	0.0559333	1.27112
429	-1.51212	0.0271776	-0.316584	0.0344846	-0.338683	0.621558	-0.996274	0.0577233	-0.0891576	0.295023	0.0640738	1.23322
430	-1.50434	0.0251123	-0.309484	0.0331203	-0.327932	0.629285	-0.989018	0.0554608	-0.0818485	0.286335	0.0722143	1.19269
431	-1.49656	0.0231297	-0.302384	0.0318713	-0.317181	0.636447	-0.981761	0.0532439	-0.0745394	0.27772	0.0803548	1.1498
432	-1.48878	0.0212615	-0.295284	0.0307053	-0.30643	0.64267	-0.974505	0.0510498	-0.0672304	0.269107	0.0884954	1.10486
433	-1.481	0.0195324	-0.288185	0.0295919	-0.295678	0.647679	-0.967248	0.0488557	-0.0599213	0.260417	0.0966359	1.05819
434	-1.47322	0.0179497	-0.281085	0.0285042	-0.284927	0.651297	-0.959992	0.04665	-0.0526122	0.251581	0.104776	1.01013
435	-1.46544	0.0165204	-0.273985	0.0274205	-0.274176	0.653679	-0.952736	0.0444273	-0.0453032	0.242548	0.112917	0.961038
436	-1.45766	0.0152445	-0.266885	0.0263255	-0.263425	0.655154	-0.945479	0.0421881	-0.0379941	0.233273	0.121057	0.911285
437	-1.44988	0.0141155	-0.259785	0.025211	-0.252674	0.656111	-0.938223	0.0399386	-0.030685	0.223724	0.129198	0.861235
438	-1.4421	0.013122	-0.252686	0.0240762	-0.241922	0.65693	-0.930966	0.037689	-0.023376	0.213883	0.137338	0.811249
439	-1.43432	0.0122486	-0.245586	0.0229285	-0.231171	0.657877	-0.92371	0.0354528	-0.0160669	0.203747	0.145479	0.76168
440	-1.42654	0.0114782	-0.238486	0.0217834	-0.22042	0.659015	-0.916453	0.0332457	-0.00875785	0.193335	0.15362	0.712945
441	-1.41876	0.0107926	-0.231386	0.0206564	-0.209669	0.660163	-0.909197	0.0310845	-0.00144879	0.182685	0.16176	0.665271
442	-1.41098	0.0101746	-0.224286	0.0195638	-0.198918	0.660909	-0.901941	0.0289926	0.00586028	0.171857	0.169901	0.618885
443	-1.4032	0.00961044	-0.217187	0.0185201	-0.188166	0.660669	-0.894684	0.0269873	0.0131693	0.160933	0.178041	0.573969
444	-1.39542	0.00908383	-0.210087	0.0175372	-0.177415	0.658795	-0.887428	0.0250813	0.0204784	0.150033	0.186182	0.53067
445	-1.38764	0.0085815	-0.202987	0.0166227	-0.166664	0.654687	-0.880171	0.0232887	0.0277875	0.139279	0.194322	0.489109
446	-1.37986	0.00809484	-0.195887	0.01578	-0.155913	0.647898	-0.872915	0.021622	0.0350965	0.128784	0.202463	0.449381
447	-1.37208	0.00761718	-0.188787	0.0150075	-0.145162	0.638207	-0.865658	0.0200919	0.0424056	0.11866	0.210603	0.41157
448	-1.3643	0.00714368	-0.181688	0.0143009	-0.134411	0.625646	-0.858402	0.0187063	0.0497147	0.109003	0.218744	0.375748
449	-1.35652	0.00667127	-0.174588	0.0136534	-0.123659	0.610311	-0.851146	0.01747	0.0570237	0.0998933	0.226884	0.341976
450	-1.34874	0.00619859	-0.167488	0.0130467	-0.112908	0.592857	-0.843889	0.0163842	0.0643328	0.0913884	0.235025	0.310305
451	-1.34096	0.00572599	-0.160388	0.0124685	-0.102157	0.573786	-0.836633	0.0154456	0.0716419	0.0835207	0.243165	0.280928
452	-1.33318	0.00525542	-0.153288	0.0119072	-0.0914058	0.553556	-0.829376	0.0146517	0.0789509	0.0762978	0.251306	0.25375
453	-1.3254	0.00479036	-0.146188	0.0113528	-0.0806546	0.532533	-0.82212	0.0139902	0.08626	0.0697104	0.259446	0.228668
454	-1.31762	0.0043367	-0.139089	0.010797	-0.0699034	0.510956	-0.814863	0.0134313	0.0935691	0.0637726	0.267587	0.205614
455	-1.30984	0.003901	-0.131989	0.0102343	-0.0591522	0.488937	-0.807607	0.0129526	0.100878	0.0583617	0.275727	0.18449
456	-1.30206	0.00348911	-0.124889	0.00966128	-0.048401	0.466485	-0.800351	0.0125298	0.108187	0.0534184	0.283868	0.165178
457	-1.29428	0.00310727	-0.117789	0.00907719	-0.0376498	0.443554	-0.793094	0.0121381	0.115496	0.0488833	0.292008	0.147546
458	-1.2865	0.00276134	-0.110689	0.00848324	-0.0268987	0.420096	-0.785838	0.0117536	0.122805	0.0447016	0.300149	0.131461
459	-1.27872	0.00245648	-0.10359	0.00788278	-0.0161475	0.396113	-0.778581	0.0113552	0.130114	0.0408254	0.308289	0.116796
460	-1.27094	0.00219691	-0.0964898	0.00728191	-0.00539628	0.371698	-0.771325	0.0109257	0.137423	0.0372162	0.31643	0.103438
461	-1.26316	0.00198574	-0.08939	0.0066863	0.00535491	0.34705	-0.764068	0.0104531	0.144733	0.033845	0.324571	0.0912899
462	-1.25538	0.00182471	-0.0822902	0.00610188	0.0161061	0.322463	-0.756812	0.0099304	0.152042	0.030692	0.332711	0.0803106
463	-1.2476	0.00171412	-0.0751904	0.00553445	0.0268573	0.29831	-0.749556	0.00935365	0.159351	0.0277454	0.340852	0.0704738
464	-1.23982	0.00165261	-0.0680906	0.00498939	0.0376085	0.275026	-0.742299	0.00873595	0.16666	0.0250173	0.348992	0.0616471
465	-1.23204	0.00164002	-0.0609908	0.00447138	0.0483597	0.252882	-0.735043	0.00808911	0.173969	0.0224938	0.357133	0.0537826
466	-1.22426	0.00166845	-0.053891	0.0039843	0.0591109	0.232067	-0.727786	0.00742782	0.181278	0.0201686	0.365273	0.0468292
467	-1.21648	0.00172878	-0.0467912	0.00353109	0.069862	0.212643	-0.72053	0.00676816	0.188587	0.0180408	0.373414	0.0407297
468	-1.20871	0.0018122	-0.0396914	0.00311388	0.0806132	0.194555	-0.713273	0.00612628	0.195896	0.0161079	0.381554	0.0354192
469	-1.20093	0.00190884	-0.0325916	0.00273816	0.0913644	0.177654	-0.706017	0.00551715	0.203205	0.0143651	0.389695	0.0308259
470	-1.19315	0.00200831	-0.0254918	0.00239979	0.102116	0.161744	-0.698761	0.00495355	0.210514	0.0128055	0.397835	0.0268737
471	-1.18537	0.00210037	-0.018392	0.00209856	0.112867	0.14663	-0.691504	0.0044453	0.217823	0.0114197	0.405976	0.0234845
472	-1.17759	0.00217554	-0.0112922	0.00183406	0.123618	0.132163	-0.684248	0.00399882	0.225132	0.0101967	0.414116	0.0205821
473	-1.16981	0.00222577	-0.00419238	0.00160584	0.134369	0.118268	-0.676991	0.00362334	0.232441	0.00912383	0.422257	0.0180953
474	-1.16203	0.00224505	0.00290743	0.00141347	0.14512	0.104958	-0.669735	0.00331224	0.23975	0.00819325	0.430397	0.0159879
475	-1.15425	0.00222983	0.0100072	0.00125662	0.155872	0.0923274	-0.662478	0.0030597	0.247059	0.00739018	0.438538	0.0141705
476	-1.14647	0.00217667	0.017107	0.00113492	0.166623	0.0805251	-0.655222	0.00285926	0.254368	0.00669067	0.446678	0.012598
477	-1.13869	0.00209033	0.0242068	0.0010479	0.177374	0.0697214	-0.647966	0.00270314	0.261678	0.00608062	0.454819	0.0112365
478	-1.13091	0.00197728	0.0313066	0.000994797	0.188125	0.0601173	-0.640709	0.00258283	0.268987	0.00554668	0.462959	0.0100593
479	-1.12313	0.00184468	0.0384065	0.000977856	0.198876	0.0518228	-0.633453	0.00248973	0.276296	0.00507649	0.4711	0.00904458
480	-1.11535	0.00170073	0.0455063	0.000990714	0.209627	0.044802	-0.626196	0.00241556	0.283605	0.00465887	0.47924	0.00817401
481	-1.10757	0.00155396	0.0526061	0.00102972	0.220379	0.0389916	-0.61894	0.0023528	0.290914	0.00428406	0.487381	0.00743135
482	-1.09979	0.0014125	0.0597059	0.00109034	0.23113	0.034265	-0.611683	0.00229496	0.298223	0.00394378	0.495521	0.00680122
483	-1.09201	0.00128333	0.0668057	0.00116703	0.241881	0.0304538	-0.604427	0.00223641	0.305532	0.00363124	0.503662	0.00626833
484	-1.08423	0.0011718	0.0739055	0.00125345	0.252632	0.0273709	-0.597171	0.00217264	0.312841	0.00334131	0.511803	0.00581715
485	-1.07645	0.0010812	0.0810053	0.00134266	0.263383	0.0248333	-0.589914	0.00210136	0.32015	0.00307147	0.519943	0.00543449
486	-1.06867	0.00101258	0.0881051	0.00142757	0.274135	0.0226784	-0.582658	0.00202119	0.327459	0.00281681	0.528084	0.00510188
487	-1.06089	0.000966207	0.0952049	0.00150125	0.284886	0.0207748	-0.575401	0.00193159	0.334768	0.00257562	0.536224	0.00480137
488	-1.05311	0.000936754	0.102305	0.00155743	0.295637	0.019025	-0.568145	0.00183268	0.342077	0.00234675	0.544365	0.0045199
489	-1.04533	0.000918757	0.109405	0.00158794	0.306388	0.0173632	-0.560888	0.00172507	0.349386	0.00212935	0.552505	0.00424647
490	-1.03755	0.000906682	0.116504	0.00159129	0.317139	0.01575	-0.553632	0.00160981	0.356695	0.00192282	0.560646	0.00397252
491	-1.02977	0.000895062	0.123604	0.00156663	0.327891	0.0141655	-0.546376	0.00148824	0.364004	0.00172671	0.568786	0.00369214
492	-1.02199	0.000879043	0.130704	0.00151459	0.338642	0.0126043	-0.539119	0.00136195	0.371314	0.00154071	0.576927	0.00340217
493	-1.01421	0.000854836	0.137804	0.00143742	0.349393	0.0110737	-0.531863	0.00123272	0.378623	0.00136463	0.585067	0.00310207
494	-1.00643	0.000820008	0.144904	0.00133876	0.360144	0.00958773	-0.524606	0.00110283	0.385932	0.00119845	0.593208	0.00279368
495	-0.998651	0.000773606	0.152003	0.00122327	0.370895	0.00816504	-0.51735	0.000974599	0.393241	0.00104327	0.601348	0.00248083
496	-0.990871	0.000716124	0.159103	0.00109626	0.381647	0.00682753	-0.510093	0.000850071	0.40055	0.000898898	0.609489	0.00216889
497	-0.983091	0.000649305	0.166203	0.000963232	0.392398	0.00559678	-0.502837	0.000731188	0.407859	0.00076552	0.617629	0.00186551
498	-0.975311	0.000575572	0.173303	0.000829522	0.403149	0.00449113	-0.495581	0.000619689	0.415168	0.000643627	0.62577	0.00157683
499	-0.967532	0.000499114	0.180403	0.000700806	0.4139	0.00352326	-0.488324	0.000517025	0.422477	0.000533641	0.63391	0.00130845
500	-0.959752	0.000423256	0.187502	0.000581023	0.424651	0.00269885	-0.481068	0.000424293	0.429786	0.000435828	0.642051	0.00106481
501	-0.951972	0.000350841	0.194602	0.000472574	0.435402	0.00201626	-0.473811	0.000342185	0.437095	0.000350236	0.650191	0.000849012
502	-0.944192	0.000284135	0.201702	0.000376972	0.446154	0.00146731	-0.466555	0.000270977	0.444404	0.000276647	0.658332	0.000662615
503	-0.936412	0.000224722	0.208802	0.000294828	0.456905	0.00103883	-0.459298	0.000210556	0.451713	0.000214574	0.666472	0.000505714
504	-0.928633	0.000173487	0.215902	0.00022599	0.467656	0.000714459	-0.452042	0.000161489	0.459022	0.000163267	0.674613	0.00037709
505	-0.920853	0.00013067	0.223001	0.000169707	0.478407	0.00047657	-0.444786	0.000121601	0.466331	0.000122169	0.682754	0.000274467
506	-0.913073	9.59758e-05	0.230101	0.000124803	0.489158	0.000307762	-0.437529	8.98416e-05	0.47364	9.01183e-05	0.690894	0.000194834
507	-0.905293	6.87085e-05	0.237201	8.98431e-05	0.49991	0.00019208	-0.430273	6.50855e-05	0.48095	6.52074e-05	0.699035	0.000134776
508	-0.897514	4.79201e-05	0.244301	6.3286e-05	0.510661	0.000117665	-0.423016	4.62039e-05	0.488259	4.62498e-05	0.707175	9.16996e-05
509	-0.889734	3.2965e-05	0.251401	4.40839e-05	0.521412	6.9679e-05	-0.41576	3.21206e-05	0.495568	3.2133e-05	0.715316	6.11293e-05
510	-0.881954	2.21712e-05	0.2585	3.02057e-05	0.532163	3.98172e-05	-0.408503	2.18542e-05	0.502877	2.18538e-05	0.723456	3.97517e-05
511	-0.874174	1.4554e-05	0.2656	2.02794e-05	0.542914	2.19162e-05	-0.401247	1.45438e-05	0.510186	1.45396e-05	0.731597	2.51969e-05
512	-0.866394	9.3189e-06	0.2727	1.33333e-05	0.553666	1.15983e-05	-0.393991	9.4619e-06	0.517495	9.45723e-06	0.739737	1.55556e-05

## Sheet: Figure 3h
Figure 3h
Strain	Replicate	Nerolidol (g/L)	Mean	Standard deviation
N401-1	Biological replicate 1	1.34735	1.31541	0.226439
	Biological replicate 2	1.57134
	Biological replicate 3	1.32293
	Biological replicate 4	1.02003
N401-2	Biological replicate 1	1.91775	2.07234	0.364237
	Biological replicate 2	1.69134
	Biological replicate 3	2.13335
	Biological replicate 4	2.54691
N401-3	Biological replicate 1	2.23061	2.23976	0.254712
	Biological replicate 2	1.90703
	Biological replicate 3	2.29798
	Biological replicate 4	2.5234
N401-4	Biological replicate 1	1.58355	1.79856	0.160156
	Biological replicate 2	1.95647
	Biological replicate 3	1.8727
	Biological replicate 4	1.78151

[truncated: 9 more sheets: Figure 4b, Figure 4c, Figure 4d , Figure 4e , Figure 4f, Figure 5b, Figure 6d, Supplementary Figure 6a, Supplementary Figure 8]
